# Supplementary material for: Metabolic Specialization and Codon Preference of Lignocellulolytic Genes in the White Rot Basidiomycete Ceriporiopsis subvermispora
Source: Genes (Basel). 2020 Oct 20;11(10):1227. doi: 10.3390/genes11101227 (PMC7588917; doi:10.3390/genes11101227)
Supplement: Supplementary file 1 [file genes-11-01227-s001.zip]

Archive with 13 entries (11 files):
- genes-945903-supply/
- genes-945903-supply/Table  S3.xls
- genes-945903-supply/Table S1.xls
- genes-945903-supply/Table S2.xls
- genes-945903-supply/Table S4.xls
- genes-945903-supply/Table S5.xlsx
- genes-945903-supply/Table S6.xlsx
- genes-945903-supply/__MACOSX/
- genes-945903-supply/__MACOSX/._Table S1.xls
- genes-945903-supply/__MACOSX/._Table S2.xls
- genes-945903-supply/__MACOSX/._Table S4.xls
- genes-945903-supply/__MACOSX/._Table S5.xlsx
- genes-945903-supply/__MACOSX/._Table S6.xlsx
