# Supplementary material for: Metabolic Specialization and Codon Preference of Lignocellulolytic Genes in the White Rot Basidiomycete Ceriporiopsis subvermispora
Source: Genes (Basel). 2020 Oct 20;11(10):1227. doi: 10.3390/genes11101227 (PMC7588917; doi:10.3390/genes11101227)
Supplement: Supplementary file 1 [file genes-11-01227-s001.zip › genes-945903-supply/Table S3.xls]

## Sheet: Hoja1
Table S3: tRNA genes repeated in the C. subvermispora genome
Ten Times	Six Times	Four Times	Three Times	Two Times
tRNA/1/Gly/GCC/- tRNA/64/Gly/GCC/- tRNA/90/Gly/GCC/- tRNA/91/Gly/GCC/- tRNA/92/Gly/GCC/- tRNA/94/Gly/GCC/- tRNA/95/Gly/GCC/- tRNA/96/Gly/GCC/- tRNA/97/Gly/GCC/- tRNA/98/Gly/GCC/-	tRNA/136/Val/AAC/- tRNA/139/Val/AAC/- tRNA/141/Val/AAC/- tRNA/179/Val/AAC/- tRNA/180/Val/AAC/- tRNA/185/Val/AAC/-	tRNA/3/Lys/CTT/+ tRNA/4/Lys/CTT/+ tRNA/7/Lys/CTT/+ tRNA/14/Lys/CTT/+	tRNA/72/Leu/AAG/- tRNA/147/Leu/AAG/+ tRNA/181/Leu/AAG/+	tRNA/6/Thr/AGT/- tRNA/17/Thr/AGT/+
tRNA/35/Glu/CTC/- tRNA/39/Glu/CTC/- tRNA/45/Glu/CTC/- tRNA/46/Glu/CTC/- tRNA/48/Glu/CTC/- tRNA/103/Glu/CTC/- tRNA/157/Glu/CTC/- tRNA/158/Glu/CTC/- tRNA/165/Glu/CTC/- tRNA/166/Glu/CTC/-		tRNA/116/Met/CAT/- tRNA/122/Met/CAT/+ tRNA/125/Met/CAT/+ tRNA/173/Met/CAT/+		tRNA/10/Leu/AAG/+ tRNA/72/Leu/AAG/-
				tRNA/12/Lys/CTT/+ tRNA/13/Lys/CTT/+
				tRNA/18/Gly/TCC/- tRNA/25/Gly/TCC/-
				tRNA/22/Arg/TCG/+ tRNA/32/Arg/TCG/+
				tRNA/30/Leu/AAG/+ tRNA/72/Leu/AAG/-
				tRNA/34/Thr/AGT/- tRNA/119/Thr/AGT/-
				tRNA/47/Ser/AGA/- tRNA/50/Ser/AGA/+
				tRNA/62/Thr/CGT/+ tRNA/155/Ser/ACT/+
				tRNA/63/Leu/AAG/+ tRNA/72/Leu/AAG/-
				tRNA/69/Ser/GCT/- tRNA/71/Ser/GCT/-
