# Supplementary material for: Metabolic Specialization and Codon Preference of Lignocellulolytic Genes in the White Rot Basidiomycete Ceriporiopsis subvermispora
Source: Genes (Basel). 2020 Oct 20;11(10):1227. doi: 10.3390/genes11101227 (PMC7588917; doi:10.3390/genes11101227)
Supplement: Supplementary file 1 [file genes-11-01227-s001.zip › genes-945903-supply/Table S1.xls]

## Sheet: Sheet1
												Table S1: CPS values of pair-codon present in C. subvermispora
Codon Pair	CPS		Codon Pair	CPS		Codon Pair	CPS		Codon Pair	CPS		Codon Pair	CPS		Codon Pair	CPS		Codon Pair	CPS		Codon Pair	CPS
AAAAAA	-0.961579		AGAATA	0.308281		CAACGA	0.0902521		CGAGCA	0.0766425		GAATAC	0.0775497		GGATTT	0.304451		TATAGT	-0.24845		TTACCT	0.536931
AAAAAC	-0.650423		AGAATC	-0.454517		CAACGC	-0.250343		CGAGCC	-0.234754		GAATAT	0.296725		GGCAAA	0.162854		TATATA	-0.242262		TTACGA	0.487701
AAAAAG	-0.718732		AGAATG	-0.218887		CAACGG	-0.115433		CGAGCG	-0.193662		GAATCA	0.125845		GGCAAC	0.106891		TATATC	-0.189165		TTACGC	0.0548652
AAAAAT	-0.373719		AGAATT	-0.132851		CAACGT	-0.0275499		CGAGCT	-0.0264595		GAATCC	-0.0394374		GGCAAG	0.277551		TATATG	-0.260234		TTACGG	0.265313
AAAACA	-0.309739		AGACAA	0.303443		CAACTA	0.101437		CGAGGA	0.317768		GAATCG	-0.258799		GGCAAT	0.0210981		TATATT	-0.139306		TTACGT	0.0412824
AAAACC	-0.372041		AGACAC	0.104101		CAACTC	-0.280836		CGAGGC	-0.125165		GAATCT	0.0745973		GGCACA	-0.0142334		TATCAA	0.154014		TTACTA	0.342337
AAAACG	-0.420771		AGACAG	0.0214051		CAACTG	-0.196937		CGAGGG	0.301956		GAATGC	0.198224		GGCACC	-0.00811954		TATCAC	0.0778713		TTACTC	0.300348
AAAACT	-0.409118		AGACAT	0.358632		CAACTT	-0.0092737		CGAGGT	0.10765		GAATGG	0.271194		GGCACG	0.179943		TATCAG	-0.0590789		TTACTG	0.254804
AAAAGA	-0.291157		AGACCA	0.316791		CAAGAA	0.252		CGAGTA	0.269952		GAATGT	0.383781		GGCACT	-0.0048617		TATCAT	0.152036		TTACTT	0.533731
AAAAGC	-0.318157		AGACCC	-0.152451		CAAGAC	0.0450518		CGAGTC	-0.168305		GAATTA	0.24137		GGCAGA	0.0729731		TATCCA	0.211558		TTAGAA	0.038716
AAAAGG	-0.355534		AGACCG	-0.0215596		CAAGAG	0.0133309		CGAGTG	0.0155845		GAATTC	-0.057126		GGCAGC	0.228643		TATCCC	0.15689		TTAGAC	-0.197685
AAAAGT	-0.204543		AGACCT	0.0666151		CAAGAT	0.270907		CGAGTT	0.0155373		GAATTG	0.0407448		GGCAGG	0.118431		TATCCG	-0.0277576		TTAGAG	-0.283025
AAAATA	-0.166401		AGACGA	0.350707		CAAGCA	0.263961		CGATAC	0.170716		GAATTT	0.367277		GGCAGT	0.115337		TATCCT	0.26644		TTAGAT	0.0149647
AAAATC	-0.230841		AGACGC	-0.186146		CAAGCC	0.130537		CGATAT	0.516435		GACAAA	0.219741		GGCATA	-0.113988		TATCGA	0.162388		TTAGCA	-0.161885
AAAATG	-0.346544		AGACGG	0.173674		CAAGCG	-0.124449		CGATCA	0.228915		GACAAC	0.218457		GGCATC	0.0933359		TATCGC	0.062837		TTAGCC	-0.368164
AAAATT	-0.269322		AGACGT	0.0775521		CAAGCT	0.330455		CGATCC	-0.226158		GACAAG	0.329131		GGCATG	0.131595		TATCGG	-0.155886		TTAGCG	-0.471756
AAACAA	0.0871198		AGACTA	0.152199		CAAGGA	0.252567		CGATCG	-0.0642081		GACAAT	0.163337		GGCATT	0.00999768		TATCGT	0.245587		TTAGCT	-0.0518332
AAACAC	0.0244306		AGACTC	-0.348113		CAAGGC	0.22944		CGATCT	-0.0665273		GACACA	-0.095167		GGCCAA	-0.340049		TATCTA	0.159573		TTAGGA	0.111449
AAACAG	-0.174643		AGACTG	0.02319		CAAGGG	0.19968		CGATGC	0.202282		GACACC	0.0977197		GGCCAC	-0.351398		TATCTC	0.18566		TTAGGC	-0.222094
AAACAT	0.216241		AGACTT	-0.010597		CAAGGT	0.146079		CGATGG	0.278366		GACACG	0.110572		GGCCAG	-0.062156		TATCTG	0.0441378		TTAGGG	-0.00142172
AAACCA	0.160999		AGAGAA	0.232931		CAAGTA	0.440101		CGATGT	0.416946		GACACT	-0.0107273		GGCCAT	-0.437622		TATCTT	0.109388		TTAGGT	-0.275312
AAACCC	0.0455191		AGAGAC	0.0557678		CAAGTC	0.123839		CGATTA	0.489372		GACAGA	0.26923		GGCCCA	-0.24686		TATGAA	-0.0194905		TTAGTA	-0.0244855
AAACCG	-0.0432259		AGAGAG	-0.165142		CAAGTG	0.148741		CGATTC	0.0278994		GACAGC	0.245011		GGCCCC	-0.157312		TATGAC	-0.0297135		TTAGTC	-0.498053
AAACCT	0.13096		AGAGAT	0.270552		CAAGTT	0.248897		CGATTG	0.0739601		GACAGG	0.297365		GGCCCG	-0.0538126		TATGAG	-0.0419194		TTAGTG	-0.331941
AAACGA	0.214447		AGAGCA	0.132979		CAATAC	0.0417692		CGATTT	0.317568		GACAGT	0.234095		GGCCCT	-0.202429		TATGAT	0.0970886		TTAGTT	-0.243408
AAACGC	-0.0557827		AGAGCC	-0.341391		CAATAT	0.28869		CGCAAA	0.186504		GACATA	-0.0671996		GGCCGA	-0.507614		TATGCA	0.246888		TTATAC	0.181766
AAACGG	0.184889		AGAGCG	-0.282378		CAATCA	0.148323		CGCAAC	0.194035		GACATC	0.0646645		GGCCGC	-0.215493		TATGCC	0.266866		TTATAT	0.403118
AAACGT	0.0560766		AGAGCT	0.0176827		CAATCC	-0.00600612		CGCAAG	0.292099		GACATG	0.101856		GGCCGG	-0.370491		TATGCG	0.238679		TTATCA	0.468818
AAACTA	0.126002		AGAGGA	0.325201		CAATCG	-0.288707		CGCAAT	0.14852		GACATT	0.0273541		GGCCGT	-0.148137		TATGCT	0.373805		TTATCC	0.140416
AAACTC	-0.134863		AGAGGC	0.0872611		CAATCT	0.0602563		CGCACA	0.127464		GACCAA	-0.154322		GGCCTA	-0.456131		TATGGA	0.137597		TTATCG	0.161914
AAACTG	-0.141386		AGAGGG	0.283121		CAATGC	0.178497		CGCACC	-0.00674259		GACCAC	0.0278883		GGCCTC	-0.246418		TATGGC	0.182288		TTATCT	0.320832
AAACTT	0.0293141		AGAGGT	0.257506		CAATGG	0.214507		CGCACG	0.323465		GACCAG	0.0781078		GGCCTG	-0.201887		TATGGG	0.124884		TTATGC	0.342843
AAAGAA	0.0934599		AGAGTA	0.170452		CAATGT	0.387355		CGCACT	-0.0985225		GACCAT	-0.0635339		GGCCTT	-0.133682		TATGGT	0.200263		TTATGG	0.373235
AAAGAC	0.0550137		AGAGTC	-0.246209		CAATTA	0.434129		CGCAGA	0.0427283		GACCCA	-0.139488		GGCGAA	-0.0214555		TATGTA	0.168075		TTATGT	0.421232
AAAGAG	-0.00491304		AGAGTG	-0.139486		CAATTC	0.0137878		CGCAGC	0.222838		GACCCC	-0.073028		GGCGAC	0.0801133		TATGTC	0.334626		TTATTA	0.458494
AAAGAT	0.171113		AGAGTT	-0.101379		CAATTG	0.0739624		CGCAGG	0.239653		GACCCG	0.0900098		GGCGAG	0.240908		TATGTG	0.132558		TTATTC	0.23088
AAAGCA	0.12074		AGATAC	0.109995		CAATTT	0.364955		CGCAGT	0.120196		GACCCT	-0.156268		GGCGAT	-0.0611701		TATGTT	0.329127		TTATTG	0.361639
AAAGCC	0.169402		AGATAT	0.545289		CACAAA	0.390595		CGCATA	0.119728		GACCGA	-0.274214		GGCGCA	0.056608		TATTAC	-0.373722		TTATTT	0.29994
AAAGCG	-0.0933331		AGATCA	0.128143		CACAAC	0.254769		CGCATC	0.180411		GACCGC	0.039536		GGCGCC	-0.0897312		TATTAT	-0.241787		TTCAAA	0.0840967
AAAGCT	0.260888		AGATCC	-0.245647		CACAAG	0.30471		CGCATG	0.140266		GACCGG	-0.172019		GGCGCG	0.317666		TATTCA	-0.0888396		TTCAAC	0.222961
AAAGGA	0.219989		AGATCG	-0.310218		CACAAT	0.195185		CGCATT	0.0686847		GACCGT	-0.0382321		GGCGCT	-0.178808		TATTCC	0.030824		TTCAAG	0.266836
AAAGGC	0.260146		AGATCT	-0.171674		CACACA	-0.0510737		CGCCAA	-0.408309		GACCTA	-0.171486		GGCGGA	-0.116385		TATTCG	-0.0736165		TTCAAT	0.138009
AAAGGG	0.16493		AGATGC	0.168483		CACACC	0.226073		CGCCAC	-0.238501		GACCTC	0.0270872		GGCGGC	0.0285356		TATTCT	0.00373446		TTCACA	-0.124703
AAAGGT	0.0581161		AGATGG	0.320971		CACACG	0.0742804		CGCCAG	-0.187006		GACCTG	-0.0341141		GGCGGG	0.301515		TATTGC	-0.0628158		TTCACC	0.178356
AAAGTA	0.241369		AGATGT	0.475341		CACACT	0.0176718		CGCCAT	-0.315702		GACCTT	-0.073127		GGCGGT	-0.0135567		TATTGG	-0.161908		TTCACG	0.101729
AAAGTC	0.191416		AGATTA	0.555447		CACAGA	0.049969		CGCCCA	-0.240772		GACGAA	-0.0750639		GGCGTA	-0.104956		TATTGT	-0.0588387		TTCACT	0.089717
AAAGTG	0.181857		AGATTC	-0.110599		CACAGC	0.0971439		CGCCCC	-0.176397		GACGAC	0.0366095		GGCGTC	-0.0111795		TATTTA	-0.177821		TTCAGA	0.0852444
AAAGTT	0.242579		AGATTG	0.285516		CACAGG	0.0233349		CGCCCG	0.0124192		GACGAG	0.0698983		GGCGTG	0.157294		TATTTC	-0.306558		TTCAGC	0.056813
AAATAC	0.133271		AGATTT	0.201998		CACAGT	0.110927		CGCCCT	-0.35916		GACGAT	-0.0715143		GGCGTT	-0.0311611		TATTTG	-0.123274		TTCAGG	0.205166
AAATAT	0.223857		AGCAAA	0.385287		CACATA	0.0203428		CGCCGA	-0.479132		GACGCA	-0.288041		GGCTAC	-0.0572802		TATTTT	-0.243135		TTCAGT	0.0178494
AAATCA	0.247384		AGCAAC	0.230182		CACATC	0.136798		CGCCGC	-0.153488		GACGCC	-0.137741		GGCTAT	-0.154154		TCAAAA	0.250691		TTCATA	-0.125597
AAATCC	0.0699982		AGCAAG	0.368009		CACATG	0.0848107		CGCCGG	-0.319522		GACGCG	-0.0514932		GGCTCA	-0.057397		TCAAAC	-0.0796225		TTCATC	0.162508
AAATCG	-0.0963962		AGCAAT	0.248919		CACATT	0.0382719		CGCCGT	-0.329408		GACGCT	-0.375892		GGCTCC	-0.0942405		TCAAAG	-0.214014		TTCATG	0.113086
AAATCT	0.115173		AGCACA	0.0867935		CACCAA	-0.0892579		CGCCTA	-0.358478		GACGGA	-0.252014		GGCTCG	0.233163		TCAAAT	0.240047		TTCATT	0.100755
AAATGC	0.415873		AGCACC	0.0717689		CACCAC	0.0692291		CGCCTC	-0.21182		GACGGC	-0.0641201		GGCTCT	-0.0402121		TCAACA	0.0550608		TTCCAA	-0.0976599
AAATGG	0.349221		AGCACG	0.213945		CACCAG	0.0308815		CGCCTG	-0.173742		GACGGG	0.0182383		GGCTGC	-0.0285293		TCAACC	-0.361816		TTCCAC	0.103433
AAATGT	0.379514		AGCACT	-0.0125369		CACCAT	-0.118235		CGCCTT	-0.280401		GACGGT	-0.25028		GGCTGG	0.0511884		TCAACG	-0.159403		TTCCAG	0.141526
AAATTA	0.479448		AGCAGA	0.220836		CACCCA	-0.159753		CGCGAA	-0.0740497		GACGTA	-0.332008		GGCTGT	-0.0499194		TCAACT	-0.0754245		TTCCAT	-0.0358481
AAATTC	0.119103		AGCAGC	0.141254		CACCCC	-0.110423		CGCGAC	0.108304		GACGTC	-0.133072		GGCTTA	-0.201024		TCAAGA	0.49383		TTCCCA	-0.291599
AAATTG	0.328394		AGCAGG	0.374321		CACCCG	0.0879851		CGCGAG	0.17291		GACGTG	-0.105078		GGCTTC	0.0738578		TCAAGC	-0.0889078		TTCCCC	0.110496
AAATTT	0.324039		AGCAGT	0.156887		CACCCT	-0.1764		CGCGAT	-0.0969207		GACGTT	-0.168893		GGCTTG	0.0545341		TCAAGG	0.150772		TTCCCG	0.0800979
AACAAA	0.221551		AGCATA	0.166195		CACCGA	-0.112479		CGCGCA	0.0805488		GACTAC	0.184851		GGCTTT	0.0251385		TCAAGT	0.188787		TTCCCT	0.0298241
AACAAC	0.24512		AGCATC	0.158019		CACCGC	0.0437454		CGCGCC	0.0355934		GACTAT	0.0464256		GGGAAA	0.290004		TCAATA	0.332106		TTCCGA	-0.0874168
AACAAG	0.321489		AGCATG	0.220351		CACCGG	-0.165453		CGCGCG	0.244789		GACTCA	-0.186037		GGGAAC	0.218909		TCAATC	-0.302219		TTCCGC	0.14253
AACAAT	0.0967409		AGCATT	0.137776		CACCGT	0.0294789		CGCGCT	-0.198676		GACTCC	-0.12196		GGGAAG	0.261921		TCAATG	-0.14845		TTCCGG	0.0277277
AACACA	-0.0843298		AGCCAA	-0.330537		CACCTA	-0.202583		CGCGGA	-0.0638165		GACTCG	0.230984		GGGAAT	0.147098		TCAATT	-0.187237		TTCCGT	0.0169219
AACACC	0.210699		AGCCAC	-0.209375		CACCTC	0.00408195		CGCGGC	-0.0641723		GACTCT	0.00672408		GGGACA	0.249148		TCACAA	0.263996		TTCCTA	-0.190395
AACACG	0.1198		AGCCAG	-0.103789		CACCTG	-0.105947		CGCGGG	0.40596		GACTGC	0.0748311		GGGACC	0.0396285		TCACAC	-0.0422213		TTCCTC	0.147288
AACACT	0.0622021		AGCCAT	-0.172771		CACCTT	-0.0948286		CGCGGT	-0.184356		GACTGG	0.124583		GGGACG	0.330134		TCACAG	-0.0572803		TTCCTG	0.0499332
AACAGA	0.231121		AGCCCA	-0.209225		CACGAA	0.00808552		CGCGTA	-0.0440236		GACTGT	0.047076		GGGACT	-0.0508905		TCACAT	0.259938		TTCCTT	-0.048974
AACAGC	0.254649		AGCCCC	-0.313781		CACGAC	0.0237273		CGCGTC	0.0167518		GACTTA	-0.163768		GGGAGA	0.36847		TCACCA	0.342769		TTCGAA	-0.227791
AACAGG	0.272049		AGCCCG	-0.101656		CACGAG	0.0778977		CGCGTG	0.138334		GACTTC	0.132557		GGGAGC	0.361557		TCACCC	0.0103948		TTCGAC	-0.0446414
AACAGT	0.0885865		AGCCCT	-0.356533		CACGAT	-0.0508077		CGCGTT	-0.0639074		GACTTG	0.111195		GGGAGG	0.414565		TCACCG	-0.183025		TTCGAG	-0.0211981
AACATA	-0.126035		AGCCGA	-0.375251		CACGCA	-0.235522		CGCTAC	-0.121896		GACTTT	0.258749		GGGAGT	0.150529		TCACCT	0.185639		TTCGAT	-0.214246
AACATC	0.170189		AGCCGC	-0.317612		CACGCC	-0.0261941		CGCTAT	-0.116851		GAGAAA	0.143125		GGGATA	0.103148		TCACGA	0.275018		TTCGCA	-0.332796
AACATG	0.112339		AGCCGG	-0.262386		CACGCG	-0.119553		CGCTCA	0.0127816		GAGAAC	0.19661		GGGATC	-0.0987671		TCACGC	-0.232221		TTCGCC	-0.144251
AACATT	-0.00211487		AGCCGT	-0.274593		CACGCT	-0.349259		CGCTCC	-0.0149274		GAGAAG	0.264334		GGGATG	0.131963		TCACGG	-0.0203538		TTCGCG	-0.204771
AACCAA	-0.151881		AGCCTA	-0.338166		CACGGA	-0.0880203		CGCTCG	0.291352		GAGAAT	0.0839717		GGGATT	-0.00309812		TCACGT	-0.0887531		TTCGCT	-0.265902
AACCAC	0.0648832		AGCCTC	-0.274996		CACGGC	-0.0379433		CGCTCT	-0.100435		GAGACA	0.135885		GGGCAA	0.109662		TCACTA	0.144837		TTCGGA	-0.299262
AACCAG	0.0903485		AGCCTG	-0.12159		CACGGG	0.0221022		CGCTGC	0.0825175		GAGACC	0.0616502		GGGCAC	0.441633		TCACTC	-0.260412		TTCGGC	-0.222897
AACCAT	-0.191442		AGCCTT	-0.232815		CACGGT	-0.126554		CGCTGG	-0.0411729		GAGACG	0.214584		GGGCAG	0.280667		TCACTG	-0.176191		TTCGGG	-0.196224
AACCCA	-0.137823		AGCGAA	0.0790078		CACGTA	-0.257073		CGCTGT	-0.16284		GAGACT	0.0298574		GGGCAT	0.17298		TCACTT	0.0348695		TTCGGT	-0.183492
AACCCC	-0.0649985		AGCGAC	0.0923106		CACGTC	0.0325705		CGCTTA	-0.352101		GAGAGA	-0.111114		GGGCCA	0.152153		TCAGAA	0.256897		TTCGTA	-0.352637
AACCCG	0.131802		AGCGAG	0.187865		CACGTG	-0.542674		CGCTTC	0.114616		GAGAGC	0.378143		GGGCCC	0.266378		TCAGAC	-0.00884167		TTCGTC	-0.113147
AACCCT	-0.114054		AGCGAT	-0.0103374		CACGTT	-0.109409		CGCTTG	-0.241202		GAGAGG	0.0937476		GGGCCG	0.187906		TCAGAG	-0.111848		TTCGTG	-0.124008
AACCGA	-0.174798		AGCGCA	-0.0321604		CACTAC	0.141943		CGCTTT	0.0436051		GAGAGT	0.210182		GGGCCT	0.202148		TCAGAT	0.126549		TTCGTT	-0.245265
AACCGC	0.0281614		AGCGCC	-0.174745		CACTAT	0.0453183		CGGAAA	0.340485		GAGATA	0.0372907		GGGCGA	0.212322		TCAGCA	-0.0912216		TTCTAC	0.186793
AACCGG	-0.14654		AGCGCG	0.0742407		CACTCA	-0.111903		CGGAAC	0.0343392		GAGATC	0.0889986		GGGCGC	0.253499		TCAGCC	-0.238793		TTCTAT	-0.0389028
AACCGT	-0.0173292		AGCGCT	-0.297829		CACTCC	0.0341891		CGGAAG	0.0799014		GAGATG	0.152486		GGGCGG	0.415752		TCAGCG	-0.371917		TTCTCA	-0.0398302
AACCTA	-0.124138		AGCGGA	-0.00382498		CACTCG	0.159994		CGGAAT	0.251084		GAGATT	0.12336		GGGCGT	0.0978922		TCAGCT	-0.136389		TTCTCC	0.195586
AACCTC	0.0605749		AGCGGC	0.0360836		CACTCT	-0.0641344		CGGACA	0.397541		GAGCAA	-0.0545362		GGGCTA	0.23556		TCAGGA	0.100798		TTCTCG	0.139544
AACCTG	-0.00949787		AGCGGG	0.311546		CACTGC	0.0937006		CGGACC	-0.306076		GAGCAC	0.0384059		GGGCTC	0.163467		TCAGGC	-0.295326		TTCTCT	0.051061
AACCTT	-0.152279		AGCGGT	-0.0596191		CACTGG	0.0822624		CGGACG	0.302589		GAGCAG	0.10778		GGGCTG	0.370877		TCAGGG	-0.196099		TTCTGC	0.111885
AACGAA	-0.0604701		AGCGTA	-0.0543979		CACTGT	-0.0587432		CGGACT	-0.206762		GAGCAT	-0.0569128		GGGCTT	0.170901		TCAGGT	-0.280159		TTCTGG	0.0785439
AACGAC	0.0216724		AGCGTC	-0.0498641		CACTTA	-0.252861		CGGAGA	0.54461		GAGCCA	-0.00686763		GGGGAA	-0.188137		TCAGTA	-0.0267907		TTCTGT	0.0156146
AACGAG	0.0452255		AGCGTG	0.118547		CACTTC	0.119339		CGGAGC	0.0605812		GAGCCC	0.0532319		GGGGAC	-0.245533		TCAGTC	-0.371301		TTCTTA	-0.138593
AACGAT	-0.134193		AGCGTT	-0.0472043		CACTTG	-0.0194568		CGGAGG	0.427491		GAGCCG	0.057807		GGGGAG	-0.152697		TCAGTG	-0.317928		TTCTTC	0.221539
AACGCA	-0.313767		AGCTAC	0.0429907		CACTTT	0.0700805		CGGAGT	0.248056		GAGCCT	-0.00390499		GGGGAT	-0.180185		TCAGTT	-0.296851		TTCTTG	0.198119
AACGCC	-0.140018		AGCTAT	0.0393244		CAGAAA	-0.604005		CGGATA	0.539366		GAGCGA	-0.089461		GGGGCA	-0.40771		TCATAC	0.278211		TTCTTT	-0.032401
AACGCG	-0.155083		AGCTCA	-0.222991		CAGAAC	0.150413		CGGATC	-0.230858		GAGCGC	0.0807962		GGGGCC	-0.544921		TCATAT	0.490613		TTGAAA	0.176864
AACGCT	-0.301364		AGCTCC	-0.238874		CAGAAG	-0.557116		CGGATG	0.110672		GAGCGG	0.110481		GGGGCG	-0.421525		TCATCA	0.386478		TTGAAC	0.227154
AACGGA	-0.317766		AGCTCG	-0.0397692		CAGAAT	0.110768		CGGATT	-0.0836767		GAGCGT	-0.0496099		GGGGCT	-0.523856		TCATCC	0.200343		TTGAAG	0.194763
AACGGC	0.0069063		AGCTCT	-0.113656		CAGACA	0.134051		CGGCAA	0.0982841		GAGCTA	0.00470679		GGGGGA	-0.546311		TCATCG	-0.0148701		TTGAAT	0.133752
AACGGG	-0.0401744		AGCTGC	0.144943		CAGACC	0.0101409		CGGCAC	0.187939		GAGCTC	0.0895773		GGGGGC	-0.664635		TCATCT	0.296223		TTGACA	0.324786
AACGGT	-0.224452		AGCTGG	0.221615		CAGACG	0.180475		CGGCAG	0.13693		GAGCTG	0.184866		GGGGGG	-1.1048		TCATGC	0.149659		TTGACC	0.234796
AACGTA	-0.372986		AGCTGT	0.0664926		CAGACT	0.0542854		CGGCAT	0.140216		GAGCTT	0.0475497		GGGGGT	-0.712866		TCATGG	0.255743		TTGACG	0.222887
AACGTC	-0.0312162		AGCTTA	-0.138449		CAGAGA	-0.0840423		CGGCCA	0.218075		GAGGAA	-0.108521		GGGGTA	-0.395843		TCATGT	0.333484		TTGACT	0.303188
AACGTG	-0.233872		AGCTTC	0.0632907		CAGAGC	0.238916		CGGCCC	-0.0713369		GAGGAC	-0.0958833		GGGGTC	-0.723108		TCATTA	0.553009		TTGAGA	0.188137
AACGTT	-0.209003		AGCTTG	0.170566		CAGAGG	-0.0207145		CGGCCG	0.186641		GAGGAG	-0.0476307		GGGGTG	-0.385015		TCATTC	0.129787		TTGAGC	0.0620022
AACTAC	0.199733		AGCTTT	-0.0723366		CAGAGT	0.193828		CGGCCT	-0.0933636		GAGGAT	-0.109876		GGGGTT	-0.47307		TCATTG	0.184769		TTGAGG	0.0322847
AACTAT	-0.0406366		AGGAAA	0.401818		CAGATA	0.0490631		CGGCGA	0.117464		GAGGCA	-0.110326		GGGTAC	0.133234		TCATTT	0.346947		TTGAGT	0.0937662
AACTCA	-0.0975369		AGGAAC	0.218505		CAGATC	0.0427137		CGGCGC	0.0435425		GAGGCC	-0.0982369		GGGTAT	0.11245		TCCAAA	0.175078		TTGATA	0.258504
AACTCC	-0.0638085		AGGAAG	0.32352		CAGATG	0.107632		CGGCGG	0.448542		GAGGCG	0.0492135		GGGTCA	0.0541408		TCCAAC	0.078996		TTGATC	0.0320668
AACTCG	0.25139		AGGAAT	0.321114		CAGATT	0.0937781		CGGCGT	-0.113866		GAGGCT	-0.109689		GGGTCC	-0.219905		TCCAAG	0.173751		TTGATG	0.199135
AACTCT	-0.0872998		AGGACA	0.319127		CAGCAA	0.00620625		CGGCTA	0.189057		GAGGGA	-0.373719		GGGTCG	-0.0677791		TCCAAT	0.0772137		TTGATT	0.186927
AACTGC	0.096979		AGGACC	-0.0423042		CAGCAC	0.0686935		CGGCTC	0.0154753		GAGGGC	0.0589859		GGGTCT	-0.121355		TCCACA	-0.0768081		TTGCAA	0.284132
AACTGG	0.0607617		AGGACG	0.289837		CAGCAG	0.124997		CGGCTG	0.304549		GAGGGG	-0.354985		GGGTGC	0.104141		TCCACC	0.138758		TTGCAC	0.145605
AACTGT	-0.16862		AGGACT	0.0777722		CAGCAT	-0.0692368		CGGCTT	0.0483264		GAGGGT	-0.07354		GGGTGG	-0.0570209		TCCACG	-0.030976		TTGCAG	0.165833
AACTTA	-0.199872		AGGAGA	0.514011		CAGCCA	0.0891192		CGGGAA	0.0206586		GAGGTA	-0.287417		GGGTGT	0.050751		TCCACT	0.133811		TTGCAT	0.201929
AACTTC	0.163875		AGGAGC	0.327366		CAGCCC	0.0893416		CGGGAC	-0.149959		GAGGTC	-0.0575603		GGGTTA	0.0365737		TCCAGA	0.118849		TTGCCA	-0.0676003
AACTTG	0.169081		AGGAGG	0.496064		CAGCCG	0.0676129		CGGGAG	-0.07076		GAGGTG	-0.0460877		GGGTTC	0.0471608		TCCAGC	-0.0252423		TTGCCC	-0.214085
AACTTT	0.0582839		AGGAGT	0.403148		CAGCCT	-0.00260831		CGGGAT	-0.0465382		GAGGTT	-0.0470972		GGGTTG	0.0377848		TCCAGG	0.0708538		TTGCCG	-0.333819
AAGAAA	0.155442		AGGATA	0.330374		CAGCGA	0.00413542		CGGGCA	-0.305879		GAGTAC	-0.0373103		GGGTTT	0.104889		TCCAGT	0.0105166		TTGCCT	-0.0557125
AAGAAC	0.209948		AGGATC	-0.0833837		CAGCGC	0.162912		CGGGCC	-0.481691		GAGTAT	-0.187574		GGTAAA	-0.500976		TCCATA	0.0854595		TTGCGA	0.252077
AAGAAG	0.199545		AGGATG	0.174991		CAGCGG	0.0636729		CGGGCG	-0.161379		GAGTCA	-0.261305		GGTAAC	-0.357479		TCCATC	0.224984		TTGCGC	0.107706
AAGAAT	0.0377673		AGGATT	0.0195058		CAGCGT	0.0473468		CGGGCT	-0.378603		GAGTCC	-0.176509		GGTAAG	-1.41597		TCCATG	0.0409059		TTGCGG	0.114039
AAGACA	0.07558		AGGCAA	0.139272		CAGCTA	0.0775912		CGGGGA	-0.258592		GAGTCG	-0.0651563		GGTAAT	-0.467516		TCCATT	0.216419		TTGCGT	0.0321982
AAGACC	0.101913		AGGCAC	-0.0212727		CAGCTC	0.140301		CGGGGC	-0.428646		GAGTCT	-0.151956		GGTACA	-0.0579619		TCCCAA	-0.280441		TTGCTA	0.115539
AAGACG	0.196604		AGGCAG	0.207356		CAGCTG	0.120999		CGGGGG	-0.222325		GAGTGC	-0.129102		GGTACC	-0.0625514		TCCCAC	-0.381643		TTGCTC	-0.0504385
AAGACT	0.0499763		AGGCAT	0.218894		CAGCTT	0.0859296		CGGGGT	-0.49491		GAGTGG	-0.169111		GGTACG	-0.494339		TCCCAG	-0.247529		TTGCTG	-0.0555216
AAGAGA	-0.048186		AGGCCA	0.120036		CAGGAA	-0.0754499		CGGGTA	-0.030838		GAGTGT	-0.238196		GGTACT	0.0391321		TCCCAT	-0.315272		TTGCTT	0.00690803
AAGAGC	0.320353		AGGCCC	-0.156689		CAGGAC	-0.0857981		CGGGTC	-0.506511		GAGTTA	-0.248917		GGTAGA	-0.172082		TCCCCA	-0.211218		TTGGAA	-0.00601699
AAGAGG	0.132473		AGGCCG	0.0806104		CAGGAG	-0.046161		CGGGTG	-0.0442084		GAGTTC	-0.038528		GGTAGC	-0.188267		TCCCCC	-0.160247		TTGGAC	-0.103831
AAGAGT	0.119279		AGGCCT	-0.00201839		CAGGAT	-0.0823668		CGGGTT	-0.278628		GAGTTG	-0.27001		GGTAGG	-0.510459		TCCCCG	-0.0995804		TTGGAG	-0.147634
AAGATA	-0.120862		AGGCGA	0.12244		CAGGCA	-0.18753		CGGTAC	0.0868838		GAGTTT	-0.0169996		GGTAGT	-0.0857144		TCCCCT	-0.179979		TTGGAT	-0.0110421
AAGATC	0.123963		AGGCGC	-0.264709		CAGGCC	-0.121663		CGGTAT	0.247652		GATAAA	-0.514902		GGTATA	0.00656088		TCCCGA	-0.285575		TTGGCA	-0.253294
AAGATG	0.1085		AGGCGG	0.201419		CAGGCG	0.0245663		CGGTCA	0.0965831		GATAAC	-0.456667		GGTATC	0.200857		TCCCGC	-0.192262		TTGGCC	-0.309783
AAGATT	0.0898336		AGGCGT	-0.103672		CAGGCT	-0.0895958		CGGTCC	-0.296177		GATAAG	-0.794275		GGTATG	-0.221204		TCCCGG	-0.373737		TTGGCG	-0.392311
AAGCAA	-0.105758		AGGCTA	0.219638		CAGGGA	-0.314034		CGGTCG	0.025231		GATAAT	-0.255695		GGTATT	0.207341		TCCCGT	-0.214467		TTGGCT	-0.203308
AAGCAC	0.049511		AGGCTC	-0.133114		CAGGGC	0.0304754		CGGTCT	-0.175417		GATACA	-0.104861		GGTCAA	0.161284		TCCCTA	-0.247725		TTGGGA	-0.0648645
AAGCAG	0.101834		AGGCTG	0.179809		CAGGGG	-0.515103		CGGTGC	-0.0596286		GATACC	0.113941		GGTCAC	-0.0971708		TCCCTC	-0.00511703		TTGGGC	-0.27743
AAGCAT	-0.170006		AGGCTT	-0.0381406		CAGGGT	-0.0475998		CGGTGG	0.0507201		GATACG	-0.271157		GGTCAG	-0.15479		TCCCTG	-0.267176		TTGGGG	-0.410978
AAGCCA	-0.0643209		AGGGAA	0.0255891		CAGGTA	-0.352259		CGGTGT	0.093848		GATACT	0.0665605		GGTCAT	-0.0311312		TCCCTT	-0.141247		TTGGGT	-0.0831182
AAGCCC	0.0285961		AGGGAC	-0.10493		CAGGTC	-0.0810165		CGGTTA	0.170655		GATAGA	0.0362709		GGTCCA	0.057815		TCCGAA	0.0139427		TTGGTA	-0.170224
AAGCCG	0.00116111		AGGGAG	0.0672368		CAGGTG	-0.122374		CGGTTC	0.0365519		GATAGC	-0.0642104		GGTCCC	0.138018		TCCGAC	0.11002		TTGGTC	-0.279886
AAGCCT	-0.0629155		AGGGAT	-0.00225312		CAGGTT	-0.104133		CGGTTG	-0.0278859		GATAGG	-0.0195185		GGTCCG	-0.178623		TCCGAG	0.0944625		TTGGTG	-0.240301
AAGCGA	-0.157375		AGGGCA	-0.230176		CAGTAC	-0.0791873		CGGTTT	-0.0980264		GATAGT	-0.0262086		GGTCCT	0.234705		TCCGAT	-0.0474431		TTGGTT	-0.251956
AAGCGC	0.016995		AGGGCC	-0.368884		CAGTAT	-0.0908376		CGTAAA	-0.384926		GATATA	-0.157634		GGTCGA	-0.0480222		TCCGCA	0.0237146		TTGTAC	0.138291
AAGCGG	0.098041		AGGGCG	-0.101568		CAGTCA	-0.0684728		CGTAAC	-0.57506		GATATC	-0.0409906		GGTCGC	-0.150123		TCCGCC	0.240825		TTGTAT	0.264639
AAGCGT	-0.0584659		AGGGCT	-0.264127		CAGTCC	-0.0544264		CGTAAG	-1.02105		GATATG	-0.160039		GGTCGG	-0.176812		TCCGCG	0.0591578		TTGTCA	0.0891177
AAGCTA	-0.08433		AGGGGA	-0.136501		CAGTCG	-0.0698365		CGTAAT	-0.345683		GATATT	0.0167337		GGTCGT	0.246097		TCCGCT	0.00351008		TTGTCC	-0.0340527
AAGCTC	0.0980955		AGGGGC	-0.278602		CAGTCT	-0.0966803		CGTACA	-0.0178658		GATCAA	0.122247		GGTCTA	0.229235		TCCGGA	-0.0240113		TTGTCG	-0.0754967
AAGCTG	0.0746712		AGGGGG	-0.473266		CAGTGC	-0.160918		CGTACC	-0.179949		GATCAC	-0.0493411		GGTCTC	0.232899		TCCGGC	-0.0448249		TTGTCT	0.0943619
AAGCTT	-0.145826		AGGGGT	-0.293125		CAGTGG	-0.139921		CGTACG	-0.335086		GATCAG	-0.0577427		GGTCTG	0.17094		TCCGGG	0.0329182		TTGTGC	-0.136852
AAGGAA	-0.130606		AGGGTA	0.000848292		CAGTGT	-0.204993		CGTACT	-0.0619771		GATCAT	0.118107		GGTCTT	0.419942		TCCGGT	-0.143588		TTGTGG	-0.0777121
AAGGAC	-0.0259473		AGGGTC	-0.402803		CAGTTA	-0.287353		CGTAGA	-0.3904		GATCCA	0.0563431		GGTGAA	-0.0357793		TCCGTA	0.0583745		TTGTGT	0.00512485
AAGGAG	0.054362		AGGGTG	-0.105861		CAGTTC	-0.0497306		CGTAGC	-0.317081		GATCCC	0.132784		GGTGAC	-0.0328793		TCCGTC	0.16099		TTGTTA	0.159012
AAGGAT	-0.0484633		AGGGTT	-0.133208		CAGTTG	-0.304521		CGTAGG	-0.472078		GATCCG	-0.0570686		GGTGAG	-0.634311		TCCGTG	0.114203		TTGTTC	-0.0109177
AAGGCA	-0.140372		AGGTAC	-0.328418		CAGTTT	-0.118741		CGTAGT	-0.121494		GATCCT	0.209998		GGTGAT	0.0713725		TCCGTT	0.0153112		TTGTTG	0.0870174
AAGGCC	-0.0197074		AGGTAT	-0.130129		CATAAA	-0.411169		CGTATA	0.139172		GATCGA	-0.0488064		GGTGCA	0.406382		TCCTAC	-0.0566744		TTGTTT	0.0571488
AAGGCG	0.0320932		AGGTCA	-0.0565161		CATAAC	-0.532446		CGTATC	-0.00188696		GATCGC	-0.0622634		GGTGCC	0.36976		TCCTAT	-0.238124		TTTAAA	-1.06787
AAGGCT	-0.0398656		AGGTCC	-0.349526		CATAAG	-0.873112		CGTATG	-0.226859		GATCGG	-0.160749		GGTGCG	0.0943043		TCCTCA	0.0631618		TTTAAC	-0.857287
AAGGGA	-0.352541		AGGTCG	-0.176		CATAAT	-0.262039		CGTATT	0.00913264		GATCGT	0.199401		GGTGCT	0.519355		TCCTCC	0.194886		TTTAAG	-1.17257
AAGGGC	0.127418		AGGTCT	-0.165224		CATACA	0.0749083		CGTCAA	0.182622		GATCTA	0.202297		GGTGGA	0.272724		TCCTCG	0.161692		TTTAAT	-0.890695
AAGGGG	-0.393261		AGGTGC	-0.426005		CATACC	-0.0784744		CGTCAC	-0.123796		GATCTC	-0.0142099		GGTGGC	0.126514		TCCTCT	0.0854956		TTTACA	-0.348549
AAGGGT	-0.0210737		AGGTGG	-0.243814		CATACG	-0.393103		CGTCAG	-0.102914		GATCTG	0.0179603		GGTGGG	-0.0730096		TCCTGC	-0.0617041		TTTACC	-0.162615
AAGGTA	-0.482078		AGGTGT	-0.251662		CATACT	-0.0100123		CGTCAT	-0.0719575		GATCTT	0.072042		GGTGGT	0.535318		TCCTGG	-0.0824757		TTTACG	-0.307737
AAGGTC	0.0671217		AGGTTA	0.13108		CATAGA	-0.167843		CGTCCA	0.178224		GATGAA	0.11105		GGTGTA	0.512007		TCCTGT	-0.168354		TTTACT	-0.0642944
AAGGTG	-0.156386		AGGTTC	-0.163867		CATAGC	-0.324722		CGTCCC	0.0525578		GATGAC	-0.0201316		GGTGTC	0.486526		TCCTTA	0.123338		TTTAGA	-0.568617
AAGGTT	-0.0865495		AGGTTG	0.0981507		CATAGG	-0.337695		CGTCCG	0.0471795		GATGAG	-0.100919		GGTGTG	0.248044		TCCTTC	0.12678		TTTAGC	-0.561526
AAGTAC	-0.00869631		AGGTTT	-0.0872617		CATAGT	-0.205714		CGTCCT	0.112157		GATGAT	0.0742434		GGTGTT	0.579806		TCCTTG	0.0522921		TTTAGG	-0.477467
AAGTAT	-0.163919		AGTAAA	-0.143338		CATATA	0.0500538		CGTCGA	-0.0555859		GATGCA	0.238138		GGTTAC	-0.416336		TCCTTT	-0.0319211		TTTAGT	-0.416091
AAGTCA	-0.110348		AGTAAC	-0.32098		CATATC	-0.18303		CGTCGC	-0.154069		GATGCC	0.250543		GGTTAT	-0.223466		TCGAAA	0.207055		TTTATA	-0.398923
AAGTCC	-0.108861		AGTAAG	-0.821329		CATATG	-0.115824		CGTCGG	-0.10146		GATGCG	0.14719		GGTTCA	-0.0697735		TCGAAC	0.141449		TTTATC	-0.336138
AAGTCG	-0.0224497		AGTAAT	-0.105799		CATATT	-0.131221		CGTCGT	0.146668		GATGCT	0.331542		GGTTCC	-0.22741		TCGAAG	0.119748		TTTATG	-0.388184
AAGTCT	-0.206269		AGTACA	-0.000855564		CATCAA	0.203343		CGTCTA	0.246045		GATGGA	0.152208		GGTTCG	-0.30229		TCGAAT	0.114208		TTTATT	-0.34778
AAGTGC	-0.15189		AGTACC	-0.232238		CATCAC	-0.0748992		CGTCTC	0.206075		GATGGC	0.115073		GGTTCT	-0.0549672		TCGACA	0.131055		TTTCAA	-0.00383948
AAGTGG	-0.161221		AGTACG	-0.425449		CATCAG	-0.0935556		CGTCTG	0.274229		GATGGG	0.251538		GGTTGC	-0.369592		TCGACC	0.0141597		TTTCAC	-0.231776
AAGTGT	-0.282933		AGTACT	0.0431624		CATCAT	0.132507		CGTCTT	0.299954		GATGGT	0.193425		GGTTGG	-0.366038		TCGACG	0.248508		TTTCAG	-0.287597
AAGTTA	-0.208303		AGTAGA	0.0366503		CATCCA	0.208003		CGTGAA	0.0470433		GATGTA	0.246427		GGTTGT	-0.17463		TCGACT	0.0620892		TTTCAT	0.00224478
AAGTTC	-0.0352897		AGTAGC	-0.213929		CATCCC	0.105616		CGTGAC	-0.102189		GATGTC	0.185652		GGTTTA	-0.0220022		TCGAGA	0.0700673		TTTCCA	-0.117715
AAGTTG	-0.147925		AGTAGG	-0.110224		CATCCG	-0.0432079		CGTGAG	-0.329186		GATGTG	0.157097		GGTTTC	-0.170095		TCGAGC	0.0615963		TTTCCC	0.0561843
AAGTTT	-0.166386		AGTAGT	-0.0443615		CATCCT	0.15225		CGTGAT	0.0456287		GATGTT	0.268562		GGTTTG	-0.0223042		TCGAGG	0.21728		TTTCCG	-0.122867
AATAAA	-0.586636		AGTATA	0.114168		CATCGA	0.269324		CGTGCA	0.489698		GATTAC	-0.304643		GGTTTT	-0.344311		TCGAGT	-0.0305676		TTTCCT	0.134436
AATAAC	-0.482235		AGTATC	0.0820875		CATCGC	-0.00299872		CGTGCC	0.300721		GATTAT	-0.111208		GTAAAA	-0.567278		TCGATA	0.150554		TTTCGA	0.0502227
AATAAG	-0.911104		AGTATG	-0.00642668		CATCGG	-0.000153303		CGTGCG	0.27299		GATTCA	-0.0953068		GTAAAC	-0.458609		TCGATC	-0.174739		TTTCGC	-0.290915
AATAAT	-0.305246		AGTATT	0.0881443		CATCGT	0.195122		CGTGCT	0.364209		GATTCC	-0.199402		GTAAAG	-0.634039		TCGATG	0.0399018		TTTCGG	-0.172494
AATACA	-0.225856		AGTCAA	0.133093		CATCTA	0.250359		CGTGGA	0.33882		GATTCG	-0.221564		GTAAAT	-0.343337		TCGATT	-0.27501		TTTCGT	-0.138776
AATACC	-0.0202868		AGTCAC	-0.124649		CATCTC	0.0927889		CGTGGC	0.0398264		GATTCT	-0.113353		GTAACA	-0.0705823		TCGCAA	0.229742		TTTCTA	-0.237043
AATACG	-0.32749		AGTCAG	-0.113371		CATCTG	0.0690347		CGTGGG	0.152113		GATTGC	-0.123318		GTAACC	-0.39333		TCGCAC	0.321904		TTTCTC	-0.351224
AATACT	-0.0548613		AGTCAT	0.141064		CATCTT	0.193203		CGTGGT	0.402874		GATTGG	-0.20529		GTAACG	-0.202704		TCGCAG	0.256218		TTTCTG	-0.0535894
AATAGA	-0.146624		AGTCCA	0.0783734		CATGAA	0.141759		CGTGTA	0.382897		GATTGT	-0.0394054		GTAACT	-0.24031		TCGCAT	0.34748		TTTCTT	-0.150482
AATAGC	-0.210227		AGTCCC	-0.110805		CATGAC	-0.0366257		CGTGTC	0.336075		GATTTA	0.00733685		GTAAGA	-0.50265		TCGCCA	0.107291		TTTGAA	0.176568
AATAGG	-0.148906		AGTCCG	-0.158544		CATGAG	-0.197088		CGTGTG	0.283889		GATTTC	-0.342878		GTAAGC	-0.816171		TCGCCC	0.274374		TTTGAC	0.278212
AATAGT	-0.152977		AGTCCT	0.0845391		CATGAT	0.0933952		CGTGTT	0.376662		GATTTG	0.00133431		GTAAGG	-0.585345		TCGCCG	0.182473		TTTGAG	0.250344
AATATA	-0.206431		AGTCGA	0.282949		CATGCA	0.266288		CGTTAC	-0.411631		GATTTT	-0.184436		GTAAGT	-1.18771		TCGCCT	-0.0290376		TTTGAT	0.258489
AATATC	-0.134937		AGTCGC	-0.0660664		CATGCC	0.17667		CGTTAT	-0.185585		GCAAAA	-0.0889356		GTAATA	-0.329096		TCGCGA	0.068575		TTTGCA	0.354234
AATATG	-0.20428		AGTCGG	-0.0346654		CATGCG	0.097027		CGTTCA	0.103217		GCAAAC	-0.094757		GTAATC	-0.520107		TCGCGC	0.310295		TTTGCC	0.454248
AATATT	-0.106583		AGTCGT	0.217963		CATGCT	0.277676		CGTTCC	-0.084717		GCAAAG	-0.130804		GTAATG	-0.43559		TCGCGG	0.171943		TTTGCG	0.512184
AATCAA	0.063012		AGTCTA	0.327264		CATGGA	0.16563		CGTTCG	-0.114417		GCAAAT	0.11204		GTAATT	-0.364869		TCGCGT	0.04263		TTTGCT	0.54521
AATCAC	-0.0100346		AGTCTC	0.00818781		CATGGC	0.0122581		CGTTCT	0.0207726		GCAACA	0.00741947		GTACAA	0.432633		TCGCTA	0.0859104		TTTGGA	0.414648
AATCAG	-0.0422741		AGTCTG	0.111438		CATGGG	0.0201484		CGTTGC	-0.271259		GCAACC	-0.245273		GTACAC	0.246227		TCGCTC	0.260952		TTTGGC	0.409191
AATCAT	0.164718		AGTCTT	0.280615		CATGGT	0.157964		CGTTGG	-0.331403		GCAACG	-0.217804		GTACAG	0.0628189		TCGCTG	0.147156		TTTGGG	0.527986
AATCCA	0.0808253		AGTGAA	0.130414		CATGTA	0.266976		CGTTGT	-0.227401		GCAACT	-0.086386		GTACAT	0.326187		TCGCTT	0.00361183		TTTGGT	0.528928
AATCCC	0.0748048		AGTGAC	-0.0518871		CATGTC	0.28564		CGTTTA	0.0287915		GCAAGA	0.10417		GTACCA	0.433774		TCGGAA	-0.0984225		TTTGTA	0.367527
AATCCG	0.00880435		AGTGAG	-0.240251		CATGTG	-0.0208002		CGTTTC	-0.171109		GCAAGC	-0.106576		GTACCC	0.254158		TCGGAC	-0.061396		TTTGTC	0.320053
AATCCT	0.0649787		AGTGAT	0.184621		CATGTT	0.266769		CGTTTG	-0.124324		GCAAGG	-0.0453573		GTACCG	0.136599		TCGGAG	-0.0887374		TTTGTG	0.441814
AATCGA	0.160849		AGTGCA	0.320037		CATTAC	-0.246847		CGTTTT	-0.181784		GCAAGT	0.0966402		GTACCT	0.399665		TCGGAT	-0.115253		TTTGTT	0.381938
AATCGC	-0.0902451		AGTGCC	0.203425		CATTAT	-0.0140688		CTAAAA	-0.674433		GCAATA	-0.037719		GTACGA	0.37489		TCGGCA	-0.415293		TTTTAC	-0.403861
AATCGG	-0.12844		AGTGCG	0.0991037		CATTCA	0.155588		CTAAAC	-0.666988		GCAATC	-0.27735		GTACGC	0.0211718		TCGGCC	-0.435157		TTTTAT	-0.308236
AATCGT	0.157707		AGTGCT	0.35386		CATTCC	0.00483758		CTAAAG	-0.874235		GCAATG	-0.187795		GTACGG	0.284213		TCGGCG	-0.378257		TTTTCA	-0.292331
AATCTA	0.164776		AGTGGA	0.281586		CATTCG	-0.0968018		CTAAAT	-0.412924		GCAATT	-0.0993139		GTACGT	-0.253819		TCGGCT	-0.440762		TTTTCC	-0.137031
AATCTC	-0.027821		AGTGGC	0.141456		CATTCT	0.0440278		CTAACA	-0.420703		GCACAA	0.141933		GTACTA	0.153621		TCGGGA	-0.270006		TTTTCG	-0.274982
AATCTG	-0.00376031		AGTGGG	0.310371		CATTGC	-0.0923854		CTAACC	-0.730934		GCACAC	0.0832713		GTACTC	-0.0777749		TCGGGC	-0.235912		TTTTCT	-0.12409
AATCTT	-0.103897		AGTGGT	0.376106		CATTGG	-0.111625		CTAACG	-0.456559		GCACAG	-0.0438959		GTACTG	-0.0340429		TCGGGG	-0.356755		TTTTGC	-0.238334
AATGAA	0.134254		AGTGTA	0.393228		CATTGT	0.0241707		CTAACT	-0.566458		GCACAT	0.142719		GTACTT	0.0652569		TCGGGT	-0.492088		TTTTGG	-0.241058
AATGAC	0.0433311		AGTGTC	0.217398		CATTTA	0.0247064		CTAAGA	-0.442052		GCACCA	0.141695		GTAGAA	0.157797		TCGGTA	-0.263944		TTTTGT	-0.251635
AATGAG	-0.0866582		AGTGTG	0.28909		CATTTC	-0.196966		CTAAGC	-0.48412		GCACCC	0.0674153		GTAGAC	-0.0532085		TCGGTC	-0.380023		TTTTTA	-0.321556
AATGAT	0.110901		AGTGTT	0.389426		CATTTG	-0.0664519		CTAAGG	-0.319263		GCACCG	0.00592334		GTAGAG	-0.0273094		TCGGTG	-0.274781		TTTTTC	-0.616558
AATGCA	0.310482		AGTTAC	-0.461369		CATTTT	-0.0385663		CTAAGT	-0.474504		GCACCT	0.137707		GTAGAT	0.064357		TCGGTT	-0.447477		TTTTTG	-0.0733618
AATGCC	0.276907		AGTTAT	-0.129177		CCAAAA	-0.0220215		CTAATA	-0.507267		GCACGA	0.171487		GTAGCA	0.0760988		TCGTAC	0.226392		TTTTTT	-0.748901
AATGCG	0.189198		AGTTCA	-0.181232		CCAAAC	-0.14962		CTAATC	-0.640756		GCACGC	-0.0623067		GTAGCC	-0.144895		TCGTAT	0.176889
AATGCT	0.411141		AGTTCC	-0.330447		CCAAAG	-0.14923		CTAATG	-0.602441		GCACGG	0.144008		GTAGCG	-0.259609		TCGTCA	0.0551693
AATGGA	0.117845		AGTTCG	-0.426402		CCAAAT	0.266006		CTAATT	-0.39236		GCACGT	-0.0884139		GTAGCT	0.0700756		TCGTCC	0.0876167
AATGGC	0.211175		AGTTCT	-0.234014		CCAACA	-0.00801994		CTACAA	0.328034		GCACTA	-0.0447519		GTAGGA	0.112891		TCGTCG	0.0531915
AATGGG	0.182889		AGTTGC	-0.270462		CCAACC	-0.318465		CTACAC	0.239547		GCACTC	-0.2556		GTAGGC	-0.185404		TCGTCT	-0.00192796
AATGGT	0.126558		AGTTGG	-0.253095		CCAACG	-0.171559		CTACAG	-0.000478708		GCACTG	-0.123108		GTAGGG	-0.0816366		TCGTGC	0.0248145
AATGTA	0.23695		AGTTGT	0.149825		CCAACT	-0.151138		CTACAT	0.23891		GCACTT	-0.135927		GTAGGT	-0.675558		TCGTGG	-0.0584821
AATGTC	0.247849		AGTTTA	0.0274491		CCAAGA	0.175012		CTACCA	0.423155		GCAGAA	0.168684		GTAGTA	0.0120364		TCGTGT	-0.139224
AATGTG	0.157111		AGTTTC	-0.273481		CCAAGC	-0.273022		CTACCC	0.234916		GCAGAC	0.0773475		GTAGTC	-0.347911		TCGTTA	0.0112271
AATGTT	0.278336		AGTTTG	0.0931575		CCAAGG	0.0456337		CTACCG	0.0773559		GCAGAG	0.0322756		GTAGTG	-0.218559		TCGTTC	0.121087
AATTAC	-0.239237		AGTTTT	-0.193263		CCAAGT	-0.0485487		CTACCT	0.433051		GCAGAT	0.156976		GTAGTT	-0.16761		TCGTTG	-0.00366068
AATTAT	-0.173919		ATAAAA	-0.807467		CCAATA	0.280141		CTACGA	0.445863		GCAGCA	0.0114332		GTATAC	0.352144		TCGTTT	-0.059663
AATTCA	-0.0493733		ATAAAC	-0.591669		CCAATC	-0.228651		CTACGC	0.0701312		GCAGCC	-0.25338		GTATAT	0.503797		TCTAAA	-0.798738
AATTCC	-0.14303		ATAAAG	-0.929852		CCAATG	-0.177975		CTACGG	0.164973		GCAGCG	-0.267565		GTATCA	0.455346		TCTAAC	-0.74931
AATTCG	-0.159718		ATAAAT	-0.386613		CCAATT	-0.132472		CTACGT	0.0945046		GCAGCT	-0.144245		GTATCC	0.29764		TCTAAG	-1.02374
AATTCT	-0.132574		ATAACA	-0.228806		CCACAA	0.235761		CTACTA	0.42836		GCAGGA	0.115039		GTATCG	0.212984		TCTAAT	-0.542671
AATTGC	-0.0830567		ATAACC	-0.371658		CCACAC	-0.00586803		CTACTC	0.176624		GCAGGC	-0.0348428		GTATCT	0.473613		TCTACA	-0.179274
AATTGG	-0.0963192		ATAACG	-0.464878		CCACAG	-0.0943853		CTACTG	0.066076		GCAGGG	0.0767167		GTATGC	0.318836		TCTACC	-0.123655
AATTGT	0.119179		ATAACT	-0.364669		CCACAT	0.176644		CTACTT	0.43096		GCAGGT	-0.0913823		GTATGG	0.354896		TCTACG	-0.340629
AATTTA	0.122497		ATAAGA	-0.488027		CCACCA	0.356428		CTAGAA	0.192564		GCAGTA	0.0275206		GTATGT	0.176713		TCTACT	0.0680598
AATTTC	-0.258581		ATAAGC	-0.536642		CCACCC	-0.160032		CTAGAC	-0.10005		GCAGTC	-0.271905		GTATTA	0.255734		TCTAGA	-0.372088
AATTTG	0.0585515		ATAAGG	-0.623336		CCACCG	-0.0331509		CTAGAG	-0.0482815		GCAGTG	-0.108586		GTATTC	0.176073		TCTAGC	-0.575406
AATTTT	-0.277258		ATAAGT	-0.536024		CCACCT	0.0163971		CTAGAT	-0.0183685		GCAGTT	-0.217569		GTATTG	0.274409		TCTAGG	-0.414272
ACAAAA	0.0243086		ATAATA	-0.340268		CCACGA	0.209988		CTAGCA	-0.0614176		GCATAC	0.273815		GTATTT	0.394701		TCTAGT	-0.311544
ACAAAC	-0.161117		ATAATC	-0.622898		CCACGC	-0.161619		CTAGCC	-0.231979		GCATAT	0.441765		GTCAAA	0.189652		TCTATA	-0.204206
ACAAAG	-0.213129		ATAATG	-0.484839		CCACGG	0.0072889		CTAGCG	-0.3648		GCATCA	0.204916		GTCAAC	0.245247		TCTATC	-0.19499
ACAAAT	0.167746		ATAATT	-0.333791		CCACGT	-0.207702		CTAGCT	-0.0818043		GCATCC	0.148566		GTCAAG	0.314432		TCTATG	-0.277486
ACAACA	-0.0272932		ATACAA	0.488208		CCACTA	0.123167		CTAGGA	0.210162		GCATCG	0.0355676		GTCAAT	0.180349		TCTATT	-0.266514
ACAACC	-0.25401		ATACAC	0.33777		CCACTC	-0.24188		CTAGGC	-0.0984581		GCATCT	0.210147		GTCACA	-0.0211333		TCTCAA	0.130961
ACAACG	-0.188105		ATACAG	0.145595		CCACTG	-0.154089		CTAGGG	-0.03816		GCATGC	0.147304		GTCACC	0.24238		TCTCAC	-0.140901
ACAACT	-0.131668		ATACAT	0.467005		CCACTT	-0.0599797		CTAGGT	-0.12278		GCATGG	0.27979		GTCACG	0.0385064		TCTCAG	0.00567302
ACAAGA	0.241523		ATACCA	0.496439		CCAGAA	0.22388		CTAGTA	0.130162		GCATGT	0.351478		GTCACT	0.186983		TCTCAT	0.0881602
ACAAGC	-0.153683		ATACCC	0.593812		CCAGAC	0.0272175		CTAGTC	-0.186411		GCATTA	0.344201		GTCAGA	-0.0684323		TCTCCA	0.131962
ACAAGG	0.0397688		ATACCG	0.0671552		CCAGAG	0.000152385		CTAGTG	-0.240095		GCATTC	0.163602		GTCAGC	0.13572		TCTCCC	0.179774
ACAAGT	0.142035		ATACCT	0.523555		CCAGAT	0.237581		CTAGTT	-0.133571		GCATTG	0.189514		GTCAGG	-0.0204609		TCTCCG	0.0691665
ACAATA	0.068802		ATACGA	0.474887		CCAGCA	-0.0693496		CTATAC	0.28644		GCATTT	0.383213		GTCAGT	-0.0803746		TCTCCT	0.250349
ACAATC	-0.249842		ATACGC	0.0521452		CCAGCC	-0.212783		CTATAT	0.468352		GCCAAA	0.267364		GTCATA	0.0588196		TCTCGA	0.180299
ACAATG	-0.105461		ATACGG	0.197168		CCAGCG	-0.331761		CTATCA	0.424343		GCCAAC	0.226003		GTCATC	0.288967		TCTCGC	0.0208062
ACAATT	-0.078617		ATACGT	0.139972		CCAGCT	-0.11303		CTATCC	0.304836		GCCAAG	0.221933		GTCATG	0.199726		TCTCGG	0.0236456
ACACAA	0.265685		ATACTA	0.150841		CCAGGA	0.18588		CTATCG	0.118864		GCCAAT	0.210386		GTCATT	0.241355		TCTCGT	0.303386
ACACAC	0.0322798		ATACTC	-0.197868		CCAGGC	-0.200917		CTATCT	0.36182		GCCACA	0.0546673		GTCCAA	-0.579981		TCTCTA	0.148395
ACACAG	-0.0671469		ATACTG	-0.0957367		CCAGGG	0.0399419		CTATGC	0.329732		GCCACC	0.199267		GTCCAC	-0.456384		TCTCTC	-0.0995732
ACACAT	0.310485		ATACTT	0.0523565		CCAGGT	-0.0614677		CTATGG	0.458252		GCCACG	-0.0826959		GTCCAG	-0.364576		TCTCTG	0.0924449
ACACCA	0.307605		ATAGAA	0.00603253		CCAGTA	0.126744		CTATGT	0.511522		GCCACT	0.135781		GTCCAT	-0.491348		TCTCTT	0.196795
ACACCC	0.0257968		ATAGAC	-0.161592		CCAGTC	-0.302649		CTATTA	0.394453		GCCAGA	-0.0611494		GTCCCA	-0.36817		TCTGAA	0.0154163
ACACCG	-0.0176712		ATAGAG	-0.188413		CCAGTG	-0.0426336		CTATTC	0.156718		GCCAGC	0.0502805		GTCCCC	-0.229123		TCTGAC	-0.0824992
ACACCT	0.108282		ATAGAT	0.032387		CCAGTT	-0.108689		CTATTG	0.130162		GCCAGG	-0.0767477		GTCCCG	-0.184507		TCTGAG	-0.16477
ACACGA	0.204978		ATAGCA	-0.0541018		CCATAC	0.256638		CTATTT	0.38838		GCCAGT	0.135236		GTCCCT	-0.312177		TCTGAT	-0.0174015
ACACGC	-0.15185		ATAGCC	-0.246557		CCATAT	0.446036		CTCAAA	0.186232		GCCATA	0.105239		GTCCGA	-0.285949		TCTGCA	0.399406
ACACGG	0.00579691		ATAGCG	-0.418988		CCATCA	0.320754		CTCAAC	0.234678		GCCATC	0.344313		GTCCGC	-0.17244		TCTGCC	0.354318
ACACGT	-0.0638366		ATAGCT	-0.137694		CCATCC	0.121808		CTCAAG	0.327778		GCCATG	0.161055		GTCCGG	-0.336759		TCTGCG	0.334559
ACACTA	0.110247		ATAGGA	-0.0355666		CCATCG	0.01645		CTCAAT	0.137899		GCCATT	0.275814		GTCCGT	-0.272446		TCTGCT	0.467224
ACACTC	-0.172042		ATAGGC	-0.263266		CCATCT	0.270317		CTCACA	0.0459964		GCCCAA	-0.418033		GTCCTA	-0.278906		TCTGGA	0.441297
ACACTG	-0.0977906		ATAGGG	-0.151168		CCATGC	0.16805		CTCACC	0.236049		GCCCAC	-0.293465		GTCCTC	-0.0887362		TCTGGC	0.196078
ACACTT	-0.0666852		ATAGGT	-0.362739		CCATGG	0.320105		CTCACG	0.141553		GCCCAG	-0.283853		GTCCTG	-0.206615		TCTGGG	0.244722
ACAGAA	0.146063		ATAGTA	-0.363503		CCATGT	0.389676		CTCACT	0.143328		GCCCAT	-0.303338		GTCCTT	-0.221591		TCTGGT	0.326564
ACAGAC	0.00338584		ATAGTC	-0.481121		CCATTA	0.539338		CTCAGA	-0.167241		GCCCCA	-0.28112		GTCGAA	-0.124115		TCTGTA	0.323101
ACAGAG	-0.135409		ATAGTG	-0.4417		CCATTC	0.172336		CTCAGC	0.103904		GCCCCC	-0.253132		GTCGAC	0.0979739		TCTGTC	0.211937
ACAGAT	0.0811728		ATAGTT	-0.45863		CCATTG	0.132776		CTCAGG	-0.121088		GCCCCG	-0.129368		GTCGAG	0.120933		TCTGTG	0.24182
ACAGCA	-0.0213922		ATATAC	0.518987		CCATTT	0.308767		CTCAGT	0.122765		GCCCCT	-0.225454		GTCGAT	-0.0898709		TCTGTT	0.315927
ACAGCC	-0.240016		ATATAT	0.547988		CCCAAA	0.27737		CTCATA	0.1013		GCCCGA	-0.337866		GTCGCA	0.011775		TCTTAC	-0.468401
ACAGCG	-0.301542		ATATCA	0.587962		CCCAAC	0.170752		CTCATC	0.345678		GCCCGC	-0.197166		GTCGCC	0.05071		TCTTAT	-0.540829
ACAGCT	-0.118619		ATATCC	0.503594		CCCAAG	0.247706		CTCATG	0.225046		GCCCGG	-0.378347		GTCGCG	0.109163		TCTTCA	0.0476483
ACAGGA	0.059825		ATATCG	0.203741		CCCAAT	0.180988		CTCATT	0.2823		GCCCGT	-0.171298		GTCGCT	-0.0557618		TCTTCC	0.0867166
ACAGGC	-0.153143		ATATCT	0.533589		CCCACA	0.0543039		CTCCAA	-0.628386		GCCCTA	-0.360549		GTCGGA	-0.0444453		TCTTCG	-0.112227
ACAGGG	-0.0812006		ATATGC	0.432132		CCCACC	0.186137		CTCCAC	-0.607916		GCCCTC	-0.124456		GTCGGC	0.16495		TCTTCT	0.0398677
ACAGGT	-0.133485		ATATGG	0.472435		CCCACG	-0.0551226		CTCCAG	-0.366548		GCCCTG	-0.270454		GTCGGG	0.101303		TCTTGC	-0.150773
ACAGTA	0.0475384		ATATGT	0.525554		CCCACT	0.189979		CTCCAT	-0.601564		GCCCTT	-0.120875		GTCGGT	0.000937555		TCTTGG	-0.208329
ACAGTC	-0.272562		ATATTA	0.486316		CCCAGA	0.018544		CTCCCA	-0.397325		GCCGAA	-0.0274222		GTCGTA	-0.0309079		TCTTGT	-0.0369319
ACAGTG	-0.197223		ATATTC	0.343426		CCCAGC	-0.0549752		CTCCCC	-0.203965		GCCGAC	0.0680948		GTCGTC	0.165073		TCTTTA	0.0149613
ACAGTT	-0.197364		ATATTG	0.309449		CCCAGG	-0.0836639		CTCCCG	-0.104725		GCCGAG	0.0632887		GTCGTG	0.0712113		TCTTTC	-0.26529
ACATAC	0.284814		ATATTT	0.424512		CCCAGT	-0.0046731		CTCCCT	-0.317558		GCCGAT	-0.017853		GTCGTT	0.00624138		TCTTTG	0.0330261
ACATAT	0.435754		ATCAAA	0.324269		CCCATA	0.214753		CTCCGA	-0.434804		GCCGCA	-0.00724732		GTCTAC	-0.0827344		TCTTTT	-0.44158
ACATCA	0.252083		ATCAAC	0.380548		CCCATC	0.333266		CTCCGC	-0.299189		GCCGCC	0.2791		GTCTAT	-0.170497		TGCAAA	0.361358
ACATCC	0.166938		ATCAAG	0.452935		CCCATG	0.195661		CTCCGG	-0.33214		GCCGCG	0.170865		GTCTCA	-0.0367041		TGCAAC	0.157073
ACATCG	0.0450948		ATCAAT	0.228261		CCCATT	0.181502		CTCCGT	-0.283255		GCCGCT	0.0150812		GTCTCC	0.137217		TGCAAG	0.244444
ACATCT	0.207027		ATCACA	0.0577115		CCCCAA	-0.459215		CTCCTA	-0.473632		GCCGGA	-0.0558858		GTCTCG	0.148542		TGCAAT	0.211688
ACATGC	0.189522		ATCACC	0.309382		CCCCAC	-0.49269		CTCCTC	-0.13526		GCCGGC	-0.10671		GTCTCT	0.0831318		TGCACA	0.149849
ACATGG	0.311765		ATCACG	0.163714		CCCCAG	-0.289973		CTCCTG	-0.256697		GCCGGG	-0.077528		GTCTGC	0.0457218		TGCACC	0.0590354
ACATGT	0.421988		ATCACT	0.232965		CCCCAT	-0.34328		CTCCTT	-0.259343		GCCGGT	-0.0731074		GTCTGG	-0.00333354		TGCACG	0.166461
ACATTA	0.595814		ATCAGA	-0.028418		CCCCCA	-0.386818		CTCGAA	-0.127664		GCCGTA	0.00388262		GTCTGT	-0.147173		TGCACT	0.015724
ACATTC	0.132229		ATCAGC	0.0629313		CCCCCC	-1.05395		CTCGAC	0.112929		GCCGTC	0.259568		GTCTTA	-0.253436		TGCAGA	0.405053
ACATTG	0.287286		ATCAGG	0.0973518		CCCCCG	-0.173126		CTCGAG	0.179576		GCCGTG	0.0723978		GTCTTC	0.0933485		TGCAGC	0.160047
ACATTT	0.26721		ATCAGT	0.0362323		CCCCCT	-0.429522		CTCGAT	-0.0215142		GCCGTT	0.0986221		GTCTTG	-0.046004		TGCAGG	0.452781
ACCAAA	0.189157		ATCATA	-0.00456972		CCCCGA	-0.385251		CTCGCA	0.0734433		GCCTAC	-0.194239		GTCTTT	0.0607243		TGCAGT	0.195964
ACCAAC	0.142998		ATCATC	0.278638		CCCCGC	-0.156457		CTCGCC	0.214138		GCCTAT	-0.251529		GTGAAA	0.0734772		TGCATA	0.0729317
ACCAAG	0.228288		ATCATG	0.214605		CCCCGG	-0.376216		CTCGCG	0.264606		GCCTCA	-0.0688972		GTGAAC	0.2629		TGCATC	0.0739835
ACCAAT	0.129567		ATCATT	0.18039		CCCCGT	-0.194623		CTCGCT	-0.0606958		GCCTCC	0.131066		GTGAAG	0.226021		TGCATG	0.152195
ACCACA	0.0407204		ATCCAA	-0.285161		CCCCTA	-0.355242		CTCGGA	0.00537633		GCCTCG	0.05619		GTGAAT	0.0337674		TGCATT	0.0550941
ACCACC	0.205818		ATCCAC	-0.0969156		CCCCTC	-0.277		CTCGGC	0.113078		GCCTCT	0.073112		GTGACA	0.133002		TGCCAA	-0.150551
ACCACG	-0.100764		ATCCAG	-0.00355304		CCCCTG	-0.420584		CTCGGG	0.15457		GCCTGC	-0.0673189		GTGACC	-9.8018e-05		TGCCAC	-0.106235
ACCACT	0.149312		ATCCAT	-0.290972		CCCCTT	-0.209269		CTCGGT	0.0175973		GCCTGG	-0.132915		GTGACG	0.118219		TGCCAG	-0.0406891
ACCAGA	0.0406258		ATCCCA	-0.36627		CCCGAA	0.00705627		CTCGTA	0.0774379		GCCTGT	-0.228825		GTGACT	-0.0492171		TGCCAT	-0.0524416
ACCAGC	-0.05928		ATCCCC	-0.186798		CCCGAC	0.138401		CTCGTC	0.228168		GCCTTA	-0.0491982		GTGAGA	-0.293793		TGCCCA	-0.162272
ACCAGG	0.00437954		ATCCCG	-0.086766		CCCGAG	0.180473		CTCGTG	0.0801372		GCCTTC	-0.03045		GTGAGC	-0.0810446		TGCCCC	-0.0776034
ACCAGT	0.103553		ATCCCT	-0.333334		CCCGAT	-0.00744362		CTCGTT	0.0666504		GCCTTG	0.00841013		GTGAGG	-0.109086		TGCCCG	-0.0199267
ACCATA	0.00717039		ATCCGA	-0.168231		CCCGCA	0.118952		CTCTAC	-0.118695		GCCTTT	-0.0309795		GTGAGT	-0.940637		TGCCCT	-0.203725
ACCATC	0.299036		ATCCGC	-0.0615898		CCCGCC	0.391118		CTCTAT	-0.264078		GCGAAA	0.0948011		GTGATA	-0.0223472		TGCCGA	-0.250111
ACCATG	0.0820958		ATCCGG	-0.0278978		CCCGCG	0.316376		CTCTCA	-0.125789		GCGAAC	0.21652		GTGATC	-0.161002		TGCCGC	-0.148666
ACCATT	0.20443		ATCCGT	-0.0583674		CCCGCT	0.0615587		CTCTCC	0.145322		GCGAAG	0.272776		GTGATG	0.046112		TGCCGG	-0.325631
ACCCAA	-0.265913		ATCCTA	-0.189539		CCCGGA	0.11305		CTCTCG	0.118906		GCGAAT	-0.00281576		GTGATT	-0.0942923		TGCCGT	-0.175308
ACCCAC	-0.280914		ATCCTC	0.0105299		CCCGGC	0.0604182		CTCTCT	-0.104762		GCGACA	0.0987611		GTGCAA	0.300011		TGCCTA	-0.255209
ACCCAG	-0.242305		ATCCTG	-0.0545803		CCCGGG	0.112311		CTCTGC	-0.0493308		GCGACC	0.0233129		GTGCAC	0.419603		TGCCTC	-0.232281
ACCCAT	-0.241921		ATCCTT	-0.103452		CCCGGT	-0.0176567		CTCTGG	-0.032692		GCGACG	0.31492		GTGCAG	0.399535		TGCCTG	-0.304175
ACCCCA	-0.342462		ATCGAA	-0.141921		CCCGTA	0.116839		CTCTGT	-0.173064		GCGACT	-0.0962743		GTGCAT	0.252971		TGCCTT	-0.158802
ACCCCC	-0.288597		ATCGAC	0.0410949		CCCGTC	0.212706		CTCTTA	-0.330279		GCGAGA	-0.117522		GTGCCA	0.0118884		TGCGAA	0.0639969
ACCCCG	-0.164892		ATCGAG	0.0428332		CCCGTG	0.16995		CTCTTC	0.0754383		GCGAGC	0.242884		GTGCCC	0.202775		TGCGAC	0.0544889
ACCCCT	-0.261935		ATCGAT	-0.183961		CCCGTT	0.0775939		CTCTTG	-0.203121		GCGAGG	0.0644367		GTGCCG	0.0710355		TGCGAG	0.121589
ACCCGA	-0.278242		ATCGCA	-0.229942		CCCTAC	-0.220864		CTCTTT	-0.0511179		GCGAGT	-0.0126955		GTGCCT	0.0434212		TGCGAT	-0.0100972
ACCCGC	-0.15653		ATCGCC	-0.0744885		CCCTAT	-0.408284		CTGAAA	0.0978395		GCGATA	-0.0642663		GTGCGA	0.187401		TGCGCA	-0.088806
ACCCGG	-0.345776		ATCGCG	-0.139087		CCCTCA	0.0121571		CTGAAC	0.286504		GCGATC	-0.0409081		GTGCGC	0.555765		TGCGCC	-0.117436
ACCCGT	-0.110758		ATCGCT	-0.218859		CCCTCC	0.132125		CTGAAG	0.2207		GCGATG	0.0714463		GTGCGG	0.418557		TGCGCG	-0.0569279
ACCCTA	-0.342979		ATCGGA	-0.220144		CCCTCG	0.134482		CTGAAT	-0.00354019		GCGATT	-0.23641		GTGCGT	-0.086471		TGCGCT	-0.194935
ACCCTC	-0.114694		ATCGGC	-0.0818207		CCCTCT	0.0489156		CTGACA	0.024497		GCGCAA	-0.0160821		GTGCTA	0.070564		TGCGGA	-0.152651
ACCCTG	-0.315564		ATCGGG	-0.133149		CCCTGC	-0.15333		CTGACC	-0.0797932		GCGCAC	0.320605		GTGCTC	0.274718		TGCGGC	-0.124396
ACCCTT	-0.0796288		ATCGGT	-0.0866897		CCCTGG	-0.176678		CTGACG	0.0604966		GCGCAG	0.283779		GTGCTG	0.137594		TGCGGG	0.105344
ACCGAA	0.0352767		ATCGTA	-0.18722		CCCTGT	-0.211174		CTGACT	-0.0845245		GCGCAT	0.00206475		GTGCTT	0.047738		TGCGGT	-0.013172
ACCGAC	0.133936		ATCGTC	0.0182966		CCCTTA	-0.0476967		CTGAGA	0.00280159		GCGCCA	-0.0858491		GTGGAA	-0.0727661		TGCGTA	-0.219028
ACCGAG	0.0491361		ATCGTG	-0.101302		CCCTTC	0.0476229		CTGAGC	0.136484		GCGCCC	0.162182		GTGGAC	-0.0434696		TGCGTC	-0.109836
ACCGAT	0.0184767		ATCGTT	-0.144003		CCCTTG	-0.00353878		CTGAGG	0.0616666		GCGCCG	0.26371		GTGGAG	-0.103388		TGCGTG	-0.124909
ACCGCA	-0.0394845		ATCTAC	0.0685749		CCCTTT	-0.221073		CTGAGT	0.0160232		GCGCCT	-0.0982506		GTGGAT	-0.132533		TGCGTT	-0.146137
ACCGCC	0.261541		ATCTAT	-0.11611		CCGAAA	0.241981		CTGATA	-0.104699		GCGCGA	-0.0897515		GTGGCA	-0.318982		TGCTAC	0.105746
ACCGCG	0.0905359		ATCTCA	-0.0414803		CCGAAC	0.211767		CTGATC	-0.146941		GCGCGC	0.224369		GTGGCC	-0.459501		TGCTAT	0.132444
ACCGCT	0.0762848		ATCTCC	0.051292		CCGAAG	0.28072		CTGATG	-0.0013731		GCGCGG	0.364113		GTGGCG	-0.323286		TGCTCA	0.0246403
ACCGGA	-0.0134949		ATCTCG	0.0911865		CCGAAT	0.161075		CTGATT	-0.112533		GCGCGT	-0.0615562		GTGGCT	-0.375507		TGCTCC	0.00192409
ACCGGC	0.02712		ATCTCT	-0.0178309		CCGACA	0.109251		CTGCAA	0.262593		GCGCTA	-0.0461771		GTGGGA	-0.364693		TGCTCG	0.102216
ACCGGG	-0.0775154		ATCTGC	-0.0368791		CCGACC	-0.00666589		CTGCAC	0.431247		GCGCTC	0.240738		GTGGGC	-0.250965		TGCTCT	0.0339081
ACCGGT	0.112062		ATCTGG	-0.048348		CCGACG	0.336676		CTGCAG	0.362232		GCGCTG	0.245104		GTGGGG	-0.399352		TGCTGC	0.0422121
ACCGTA	-0.0661711		ATCTGT	-0.174244		CCGACT	0.00473116		CTGCAT	0.211488		GCGCTT	-0.106174		GTGGGT	-0.539952		TGCTGG	0.0984452
ACCGTC	0.243939		ATCTTA	-0.198046		CCGAGA	0.0154356		CTGCCA	-0.0195007		GCGGAA	-0.181087		GTGGTA	-0.220046		TGCTGT	0.188942
ACCGTG	0.0169829		ATCTTC	0.113675		CCGAGC	0.0554669		CTGCCC	0.085322		GCGGAC	0.0547492		GTGGTC	-0.403348		TGCTTA	-0.0247158
ACCGTT	0.114386		ATCTTG	0.00547619		CCGAGG	0.179599		CTGCCG	7.6589e-05		GCGGAG	0.0317127		GTGGTG	-0.302563		TGCTTC	0.0666536
ACCTAC	-0.0716314		ATCTTT	-0.215147		CCGAGT	-0.102718		CTGCCT	-0.0323488		GCGGAT	-0.0942717		GTGGTT	-0.403533		TGCTTG	0.165014
ACCTAT	-0.246243		ATGAAA	-0.0550085		CCGATA	0.0793767		CTGCGA	0.181001		GCGGCA	-0.420994		GTGTAC	0.202595		TGCTTT	0.0518913
ACCTCA	-0.0337462		ATGAAC	0.0779142		CCGATC	-0.0824932		CTGCGC	0.42077		GCGGCC	-0.452323		GTGTAT	0.152125		TGGAAA	0.0410387
ACCTCC	0.11516		ATGAAG	0.0255513		CCGATG	0.105604		CTGCGG	0.302277		GCGGCG	-0.0956337		GTGTCA	-0.0229732		TGGAAC	-0.027836
ACCTCG	0.0427914		ATGAAT	-0.130341		CCGATT	-0.29053		CTGCGT	0.15828		GCGGCT	-0.553576		GTGTCC	0.0387529		TGGAAG	-0.00953452
ACCTCT	-0.0386819		ATGACA	-0.00918542		CCGCAA	0.119035		CTGCTA	0.120572		GCGGGA	-0.232447		GTGTCG	-0.00629368		TGGAAT	0.0554809
ACCTGC	0.0046677		ATGACC	0.0582269		CCGCAC	0.325393		CTGCTC	0.236995		GCGGGC	-0.0341777		GTGTCT	0.0156514		TGGACA	0.0994125
ACCTGG	0.00478147		ATGACG	-0.0398315		CCGCAG	0.239282		CTGCTG	0.0720103		GCGGGG	-0.030518		GTGTGC	0.0854042		TGGACC	-0.192257
ACCTGT	-0.128599		ATGACT	0.0109822		CCGCAT	0.0360832		CTGCTT	0.0418241		GCGGGT	-0.297422		GTGTGG	-0.0530699		TGGACG	0.166782
ACCTTA	-0.0350372		ATGAGA	-0.141335		CCGCCA	0.153866		CTGGAA	-0.0260533		GCGGTA	-0.288411		GTGTGT	-0.221343		TGGACT	-0.149193
ACCTTC	0.0491436		ATGAGC	-0.016891		CCGCCC	0.130686		CTGGAC	-0.0790089		GCGGTC	-0.318141		GTGTTA	-0.268651		TGGAGA	0.377495
ACCTTG	0.0349613		ATGAGG	-0.175525		CCGCCG	0.319775		CTGGAG	-0.0656693		GCGGTG	-0.0616352		GTGTTC	0.0410719		TGGAGC	0.134874
ACCTTT	-0.0531659		ATGAGT	-0.17978		CCGCCT	-0.0339382		CTGGAT	-0.0765114		GCGGTT	-0.476635		GTGTTG	-0.112315		TGGAGG	0.302143
ACGAAA	0.200261		ATGATA	-0.00254495		CCGCGA	0.00863169		CTGGCA	-0.300643		GCGTAC	0.167755		GTGTTT	-0.00730762		TGGAGT	0.307002
ACGAAC	0.288946		ATGATC	0.00275295		CCGCGC	0.307889		CTGGCC	-0.375948		GCGTAT	0.0431053		GTTAAA	-1.05269		TGGATA	0.157084
ACGAAG	0.29049		ATGATG	0.00439683		CCGCGG	0.121244		CTGGCG	-0.36521		GCGTCA	-0.289691		GTTAAC	-0.870688		TGGATC	-0.0801392
ACGAAT	0.095349		ATGATT	0.0115936		CCGCGT	-0.0401741		CTGGCT	-0.324537		GCGTCC	-0.0336781		GTTAAG	-1.19094		TGGATG	0.00439683
ACGACA	0.0370277		ATGCAA	-0.0018421		CCGCTA	0.0314911		CTGGGA	-0.161206		GCGTCG	0.0720224		GTTAAT	-0.926052		TGGATT	0.071762
ACGACC	0.130236		ATGCAC	0.0199982		CCGCTC	0.273113		CTGGGC	-0.193854		GCGTCT	-0.183443		GTTACA	-0.270434		TGGCAA	0.060673
ACGACG	0.26785		ATGCAG	0.00796519		CCGCTG	0.248436		CTGGGG	-0.385915		GCGTGC	0.00991006		GTTACC	-0.0910712		TGGCAC	0.0151263
ACGACT	0.0283782		ATGCAT	-0.0171033		CCGCTT	0.0608194		CTGGGT	-0.239447		GCGTGG	-0.0582733		GTTACG	-0.408527		TGGCAG	-0.0294422
ACGAGA	0.0286355		ATGCCA	-0.0095537		CCGGAA	-0.105808		CTGGTA	-0.205001		GCGTGT	-0.164593		GTTACT	-0.0851253		TGGCAT	-0.0103034
ACGAGC	0.169944		ATGCCC	0.0734318		CCGGAC	-0.112772		CTGGTC	-0.336481		GCGTTA	-0.225177		GTTAGA	-0.71168		TGGCCA	0.0924326
ACGAGG	0.188568		ATGCCG	-0.0797684		CCGGAG	-0.0333278		CTGGTG	-0.220436		GCGTTC	0.0920549		GTTAGC	-0.557122		TGGCCC	-0.0802502
ACGAGT	0.0109176		ATGCCT	0.0391328		CCGGAT	-0.0195627		CTGGTT	-0.341396		GCGTTG	-0.0979004		GTTAGG	-0.598291		TGGCCG	0.116091
ACGATA	-0.1435		ATGCGA	-0.052971		CCGGCA	-0.564793		CTGTAC	0.171304		GCGTTT	-0.0534729		GTTAGT	-0.596593		TGGCCT	-0.148048
ACGATC	0.0556858		ATGCGC	0.133144		CCGGCC	-0.548967		CTGTAT	0.103695		GCTAAA	-0.645416		GTTATA	-0.206216		TGGCGA	-0.036875
ACGATG	0.104782		ATGCGG	-0.00587366		CCGGCG	-0.41843		CTGTCA	-0.0771387		GCTAAC	-0.790788		GTTATC	-0.175227		TGGCGC	-0.119361
ACGATT	-0.178561		ATGCGT	-0.0038914		CCGGCT	-0.514229		CTGTCC	-0.0282982		GCTAAG	-0.909492		GTTATG	-0.333123		TGGCGG	-0.0595706
ACGCAA	0.0185212		ATGCTA	0.0114268		CCGGGA	-0.220126		CTGTCG	-0.0856165		GCTAAT	-0.516394		GTTATT	-0.0958314		TGGCGT	-0.200023
ACGCAC	0.267125		ATGCTC	0.0580448		CCGGGC	-0.258295		CTGTCT	-0.099922		GCTACA	-0.128948		GTTCAA	0.0384937		TGGCTA	0.188601
ACGCAG	0.20194		ATGCTG	0.0132902		CCGGGG	-0.305858		CTGTGC	0.00389966		GCTACC	-0.0972159		GTTCAC	-0.0725379		TGGCTC	-0.0561561
ACGCAT	0.0633477		ATGCTT	0.0427036		CCGGGT	-0.327049		CTGTGG	-0.117436		GCTACG	-0.326398		GTTCAG	-0.130822		TGGCTG	0.0286584
ACGCCA	-0.00277182		ATGGAA	-0.0102703		CCGGTA	-0.234195		CTGTGT	-0.124373		GCTACT	0.125054		GTTCAT	-0.0228876		TGGCTT	0.0378793
ACGCCC	0.194333		ATGGAC	0.0457789		CCGGTC	-0.489047		CTGTTA	-0.00673323		GCTAGA	-0.316577		GTTCCA	0.0123558		TGGGAA	-0.0861299
ACGCCG	0.165278		ATGGAG	0.0119531		CCGGTG	-0.175964		CTGTTC	0.050041		GCTAGC	-0.450961		GTTCCC	0.172364		TGGGAC	-0.0359635
ACGCCT	-0.03409		ATGGAT	-0.0602291		CCGGTT	-0.520579		CTGTTG	-0.168306		GCTAGG	-0.494441		GTTCCG	-0.00411375		TGGGAG	0.0484969
ACGCGA	-0.176363		ATGGCA	-0.0698259		CCGTAC	0.286832		CTGTTT	0.013443		GCTAGT	-0.243146		GTTCCT	0.311518		TGGGAT	0.0613368
ACGCGC	0.188595		ATGGCC	0.125339		CCGTAT	0.160672		CTTAAA	-1.22897		GCTATA	-0.162196		GTTCGA	0.206689		TGGGCA	0.0844818
ACGCGG	0.101128		ATGGCG	-0.0376695		CCGTCA	-0.0242732		CTTAAC	-0.857736		GCTATC	0.00710752		GTTCGC	0.0400348		TGGGCC	-0.136015
ACGCGT	0.0613314		ATGGCT	0.00359961		CCGTCC	-0.011901		CTTAAG	-1.26273		GCTATG	-0.105268		GTTCGG	-0.0138891		TGGGCG	0.0440627
ACGCTA	0.0161078		ATGGGA	-0.152728		CCGTCG	0.0797944		CTTAAT	-0.854518		GCTATT	-0.0376261		GTTCGT	0.0388669		TGGGCT	-0.00477253
ACGCTC	0.223345		ATGGGC	0.143357		CCGTCT	-0.0786988		CTTACA	-0.259024		GCTCAA	0.0483168		GTTCTA	0.228506		TGGGGA	0.0828055
ACGCTG	0.161964		ATGGGG	-0.406148		CCGTGC	0.0389811		CTTACC	-0.201653		GCTCAC	-0.260308		GTTCTC	0.0939754		TGGGGC	0.0914095
ACGCTT	-0.0381999		ATGGGT	0.149317		CCGTGG	-0.0630911		CTTACG	-0.459537		GCTCAG	-0.0365148		GTTCTG	0.106322		TGGGGG	-0.502922
ACGGAA	-0.0110755		ATGGTA	-0.0857437		CCGTGT	-0.186023		CTTACT	-0.17027		GCTCAT	-0.0694901		GTTCTT	0.182326		TGGGGT	0.0993008
ACGGAC	0.0377887		ATGGTC	0.0768194		CCGTTA	-0.0794204		CTTAGA	-0.777961		GCTCCA	-0.119878		GTTGAA	0.0550811		TGGGTA	0.0475866
ACGGAG	0.0691895		ATGGTG	-0.0397172		CCGTTC	0.166422		CTTAGC	-0.636262		GCTCCC	0.0157968		GTTGAC	0.076005		TGGGTC	-0.0787394
ACGGAT	-0.0210525		ATGGTT	-0.0312936		CCGTTG	-0.154565		CTTAGG	-0.908169		GCTCCG	-0.0978118		GTTGAG	0.0283451		TGGGTG	0.065388
ACGGCA	-0.454637		ATGTAC	0.0247208		CCGTTT	-0.0951729		CTTAGT	-0.64121		GCTCCT	0.158478		GTTGAT	0.093892		TGGGTT	0.0466886
ACGGCC	-0.370347		ATGTAT	-0.0307828		CCTAAA	-0.6364		CTTATA	-0.312569		GCTCGA	0.091834		GTTGCA	0.42493		TGGTAC	0.0391382
ACGGCG	-0.227458		ATGTCA	-0.0613113		CCTAAC	-0.800024		CTTATC	-0.387247		GCTCGC	-0.0279993		GTTGCC	0.312863		TGGTAT	-0.0569673
ACGGCT	-0.331129		ATGTCC	0.0529046		CCTAAG	-1.0315		CTTATG	-0.440964		GCTCGG	0.0455494		GTTGCG	0.304603		TGGTCA	0.0390741
ACGGGA	-0.272577		ATGTCG	-0.0563636		CCTAAT	-0.467357		CTTATT	-0.194023		GCTCGT	0.339346		GTTGCT	0.504882		TGGTCC	-0.15969
ACGGGC	-0.0917721		ATGTCT	0.177251		CCTACA	-0.136531		CTTCAA	0.0371176		GCTCTA	0.141815		GTTGGA	0.388573		TGGTCG	-0.099695
ACGGGG	-0.356463		ATGTGC	0.0332229		CCTACC	-0.144835		CTTCAC	-0.137562		GCTCTC	-0.00779802		GTTGGC	0.333872		TGGTCT	-0.0683912
ACGGGT	-0.230674		ATGTGG	0.00439683		CCTACG	-0.278163		CTTCAG	-0.229908		GCTCTG	0.133437		GTTGGG	0.336596		TGGTGC	-0.0712214
ACGGTA	-0.404493		ATGTGT	-0.0509368		CCTACT	0.0255142		CTTCAT	-0.00822606		GCTCTT	0.249494		GTTGGT	0.39893		TGGTGG	0.00439683
ACGGTC	-0.272197		ATGTTA	-0.090258		CCTAGA	-0.352175		CTTCCA	0.176625		GCTGAA	0.0148092		GTTGTA	0.479228		TGGTGT	0.130195
ACGGTG	-0.149071		ATGTTC	0.0089642		CCTAGC	-0.707361		CTTCCC	0.264362		GCTGAC	-0.228007		GTTGTC	0.312558		TGGTTA	-0.0398001
ACGGTT	-0.358311		ATGTTG	-0.171561		CCTAGG	-0.568907		CTTCCG	0.170241		GCTGAG	-0.10514		GTTGTG	0.296356		TGGTTC	0.0111583
ACGTAC	0.117326		ATGTTT	-0.00863339		CCTAGT	-0.342827		CTTCCT	0.408807		GCTGAT	-0.0787449		GTTGTT	0.445038		TGGTTG	-0.0518143
ACGTAT	-0.0367279		ATTAAA	-1.1868		CCTATA	0.0341139		CTTCGA	0.167503		GCTGCA	0.436206		GTTTAC	-0.550629		TGGTTT	-0.0149754
ACGTCA	-0.241768		ATTAAC	-0.747099		CCTATC	-0.150323		CTTCGC	-0.0953483		GCTGCC	0.343603		GTTTAT	-0.486078		TGTAAA	-0.237981
ACGTCC	-0.0405909		ATTAAG	-1.20453		CCTATG	-0.240407		CTTCGG	-0.006479		GCTGCG	0.319908		GTTTCA	-0.136337		TGTAAC	-0.577099
ACGTCG	0.00389386		ATTAAT	-0.786806		CCTATT	-0.152693		CTTCGT	0.24103		GCTGCT	0.539129		GTTTCC	-0.0149069		TGTAAG	-1.24141
ACGTCT	-0.128104		ATTACA	-0.356109		CCTCAA	0.121081		CTTCTA	0.23368		GCTGGA	0.314161		GTTTCG	-0.121175		TGTAAT	-0.215074
ACGTGC	-0.144469		ATTACC	-0.229389		CCTCAC	-0.0514105		CTTCTC	0.0490182		GCTGGC	0.115224		GTTTCT	0.00229328		TGTACA	-0.0796364
ACGTGG	-0.239379		ATTACG	-0.396589		CCTCAG	-0.0230213		CTTCTG	0.0346727		GCTGGG	0.24519		GTTTGC	-0.165506		TGTACC	-0.181299
ACGTGT	-0.28405		ATTACT	-0.141659		CCTCAT	0.134203		CTTCTT	0.153962		GCTGGT	0.436752		GTTTGG	-0.200061		TGTACG	-0.423821
ACGTTA	-0.103802		ATTAGA	-0.561164		CCTCCA	0.24107		CTTGAA	0.0216586		GCTGTA	0.437301		GTTTGT	-0.101937		TGTACT	-0.138769
ACGTTC	0.0726015		ATTAGC	-0.594393		CCTCCC	0.0745005		CTTGAC	0.0942254		GCTGTC	0.244996		GTTTTA	-0.15832		TGTAGA	-0.0671858
ACGTTG	-0.100405		ATTAGG	-0.638529		CCTCCG	0.119738		CTTGAG	0.0233161		GCTGTG	0.348177		GTTTTC	-0.480919		TGTAGC	-0.37557
ACGTTT	-0.126285		ATTAGT	-0.398633		CCTCCT	0.172925		CTTGAT	0.172336		GCTGTT	0.371319		GTTTTG	-0.0900847		TGTAGG	-0.176993
ACTAAA	-0.828663		ATTATA	-0.282219		CCTCGA	0.308954		CTTGCA	0.461821		GCTTAC	-0.638819		GTTTTT	-0.582889		TGTAGT	-0.221918
ACTAAC	-0.873997		ATTATC	-0.288208		CCTCGC	0.0528184		CTTGCC	0.386524		GCTTAT	-0.474546		TACAAA	0.129227		TGTATA	0.0203566
ACTAAG	-1.03829		ATTATG	-0.285416		CCTCGG	0.0237392		CTTGCG	0.419339		GCTTCA	-0.0834222		TACAAC	0.281101		TGTATC	-0.194857
ACTAAT	-0.58093		ATTATT	-0.238905		CCTCGT	0.261519		CTTGCT	0.479121		GCTTCC	-0.113356		TACAAG	0.353694		TGTATG	-0.342574
ACTACA	-0.155541		ATTCAA	0.091345		CCTCTA	0.281733		CTTGGA	0.360407		GCTTCG	-0.268484		TACAAT	0.0978847		TGTATT	-0.0813473
ACTACC	-0.127782		ATTCAC	0.0590184		CCTCTC	0.00871333		CTTGGC	0.215144		GCTTCT	-0.00506425		TACACA	-0.130254		TGTCAA	0.357693
ACTACG	-0.318595		ATTCAG	-0.0301494		CCTCTG	0.161327		CTTGGG	0.322223		GCTTGC	-0.138127		TACACC	0.211405		TGTCAC	0.0851672
ACTACT	0.0630822		ATTCAT	0.0670504		CCTCTT	0.211232		CTTGGT	0.469171		GCTTGG	-0.130179		TACACG	0.100312		TGTCAG	-0.00621746
ACTAGA	-0.29053		ATTCCA	0.0559301		CCTGAA	-0.0424033		CTTGTA	0.317632		GCTTGT	0.05155		TACACT	0.0347261		TGTCAT	0.226486
ACTAGC	-0.51109		ATTCCC	0.141959		CCTGAC	-0.206372		CTTGTC	0.375948		GCTTTA	0.053309		TACAGA	0.0805138		TGTCCA	0.278704
ACTAGG	-0.382221		ATTCCG	0.0195945		CCTGAG	-0.199328		CTTGTG	0.357415		GCTTTC	-0.407162		TACAGC	0.157653		TGTCCC	0.214269
ACTAGT	-0.318463		ATTCCT	0.232918		CCTGAT	0.0365332		CTTGTT	0.435652		GCTTTG	0.0289413		TACAGG	0.13086		TGTCCG	-0.0509657
ACTATA	-0.136218		ATTCGA	0.279347		CCTGCA	0.38955		CTTTAC	-0.463436		GCTTTT	-0.401077		TACAGT	0.0856817		TGTCCT	0.298902
ACTATC	-0.10087		ATTCGC	0.0492234		CCTGCC	0.207888		CTTTAT	-0.628646		GGAAAA	-0.100105		TACATA	-0.21684		TGTCGA	0.314881
ACTATG	-0.159921		ATTCGG	0.175247		CCTGCG	0.242675		CTTTCA	-0.152608		GGAAAC	-0.0722633		TACATC	0.201072		TGTCGC	-0.00738804
ACTATT	-0.197467		ATTCGT	0.341891		CCTGCT	0.43246		CTTTCC	0.00754468		GGAAAG	-0.0910672		TACATG	0.133758		TGTCGG	-0.0202218
ACTCAA	0.0746557		ATTCTA	0.217923		CCTGGA	0.411705		CTTTCG	-0.203897		GGAAAT	0.180266		TACATT	0.0420942		TGTCGT	0.284372
ACTCAC	-0.290854		ATTCTC	0.102181		CCTGGC	0.066235		CTTTCT	-0.020688		GGAACA	0.0592548		TACCAA	-0.198141		TGTCTA	0.400929
ACTCAG	-0.0206126		ATTCTG	0.146177		CCTGGG	0.224572		CTTTGC	-0.0805125		GGAACC	-0.254418		TACCAC	0.0293427		TGTCTC	0.250258
ACTCAT	-0.0724194		ATTCTT	0.094688		CCTGGT	0.373564		CTTTGG	-0.13465		GGAACG	-0.10958		TACCAG	0.0876471		TGTCTG	0.264414
ACTCCA	0.0126757		ATTGAA	0.0857516		CCTGTA	0.45672		CTTTGT	-0.0320368		GGAACT	-0.107891		TACCAT	-0.206232		TGTCTT	0.275708
ACTCCC	0.0566774		ATTGAC	0.139142		CCTGTC	0.13083		CTTTTA	-0.289362		GGAAGA	0.434954		TACCCA	-0.199126		TGTGAA	0.0612195
ACTCCG	0.0186586		ATTGAG	0.116394		CCTGTG	0.288772		CTTTTC	-0.399562		GGAAGC	0.14174		TACCCC	0.0438073		TGTGAC	-0.197738
ACTCCT	0.12462		ATTGAT	0.128917		CCTGTT	0.365623		CTTTTG	-0.219356		GGAAGG	0.252301		TACCCG	-0.113388		TGTGAG	-0.378622
ACTCGA	0.210411		ATTGCA	0.339865		CCTTAC	-0.467934		CTTTTT	-0.60192		GGAAGT	0.246561		TACCCT	-0.127955		TGTGAT	0.150679
ACTCGC	0.0241871		ATTGCC	0.308512		CCTTAT	-0.593098		GAAAAA	-0.792998		GGAATA	0.0462649		TACCGA	-0.220777		TGTGCA	0.307324
ACTCGG	0.0712536		ATTGCG	0.323207		CCTTCA	0.0581794		GAAAAC	-0.490377		GGAATC	-0.417993		TACCGC	0.100399		TGTGCC	0.203727
ACTCGT	0.319618		ATTGCT	0.46989		CCTTCC	-0.000907139		GAAAAG	-0.634331		GGAATG	-0.176824		TACCGG	-0.210891		TGTGCG	0.0326719
ACTCTA	0.210694		ATTGGA	0.295495		CCTTCG	-0.0613686		GAAAAT	-0.201785		GGAATT	-0.165448		TACCGT	0.00630887		TGTGCT	0.208774
ACTCTC	-0.073531		ATTGGC	0.224603		CCTTCT	0.0332622		GAAACA	-0.140746		GGACAA	0.210925		TACCTA	-0.272932		TGTGGA	0.151526
ACTCTG	0.0414548		ATTGGG	0.290051		CCTTGC	-0.0669669		GAAACC	-0.274278		GGACAC	0.244328		TACCTC	0.131617		TGTGGC	-0.0795972
ACTCTT	0.0622647		ATTGGT	0.432471		CCTTGG	-0.0643073		GAAACG	-0.420668		GGACAG	0.0204064		TACCTG	-0.140084		TGTGGG	0.109046
ACTGAA	-0.0276902		ATTGTA	0.268362		CCTTGT	0.0643635		GAAACT	-0.200775		GGACAT	0.357052		TACCTT	-0.129687		TGTGGT	0.350332
ACTGAC	-0.274014		ATTGTC	0.282551		CCTTTA	0.00453093		GAAAGA	-0.255017		GGACCA	0.128606		TACGAA	-0.0788135		TGTGTA	0.279445
ACTGAG	-0.100089		ATTGTG	0.317748		CCTTTC	-0.336583		GAAAGC	0.0347589		GGACCC	-0.0771164		TACGAC	0.0759581		TGTGTC	0.196335
ACTGAT	-0.0652477		ATTGTT	0.353236		CCTTTG	-0.0433205		GAAAGG	-0.218479		GGACCG	-0.153317		TACGAG	0.0774416		TGTGTG	0.101365
ACTGCA	0.373932		ATTTAC	-0.469697		CCTTTT	-0.47666		GAAAGT	0.184432		GGACCT	0.189828		TACGAT	-0.14418		TGTGTT	0.379418
ACTGCC	0.345482		ATTTAT	-0.525096		CGAAAA	-0.338106		GAAATA	-0.0913051		GGACGA	0.189668		TACGCA	-0.339895		TGTTAC	-0.339149
ACTGCG	0.359848		ATTTCA	-0.190879		CGAAAC	-0.391423		GAAATC	-0.314346		GGACGC	-0.0870192		TACGCC	-0.0199902		TGTTAT	-0.0926377
ACTGCT	0.556575		ATTTCC	-0.112532		CGAAAG	-0.501077		GAAATG	-0.361468		GGACGG	0.169471		TACGCG	-0.217947		TGTTCA	0.0410399
ACTGGA	0.38722		ATTTCG	-0.249324		CGAAAT	-0.0321745		GAAATT	-0.0147695		GGACGT	0.132373		TACGCT	-0.253401		TGTTCC	0.0418515
ACTGGC	0.20313		ATTTCT	-0.106722		CGAACA	-0.035887		GAACAA	0.0481264		GGACTA	0.0297842		TACGGA	-0.235839		TGTTCG	-0.275512
ACTGGG	0.269427		ATTTGC	-0.192367		CGAACC	-0.58431		GAACAC	-0.0976598		GGACTC	-0.482855		TACGGC	0.0216483		TGTTCT	-0.190313
ACTGGT	0.472631		ATTTGG	-0.263011		CGAACG	-0.241318		GAACAG	-0.183893		GGACTG	-0.125691		TACGGG	-0.203797		TGTTGC	-0.385446
ACTGTA	0.34074		ATTTGT	-0.14187		CGAACT	-0.366186		GAACAT	0.148991		GGACTT	0.00761716		TACGGT	-0.158112		TGTTGG	-0.195898
ACTGTC	0.338031		ATTTTA	-0.155465		CGAAGA	0.356416		GAACCA	0.0514314		GGAGAA	0.22355		TACGTA	-0.509795		TGTTGT	0.0911359
ACTGTG	0.287966		ATTTTC	-0.375113		CGAAGC	-0.153521		GAACCC	-0.104083		GGAGAC	0.0584384		TACGTC	-0.0600379		TGTTTA	0.205038
ACTGTT	0.417165		ATTTTG	-0.0377666		CGAAGG	0.106408		GAACCG	-0.213096		GGAGAG	0.128449		TACGTG	-0.22469		TGTTTC	-0.116811
ACTTAC	-0.465283		ATTTTT	-0.365841		CGAAGT	0.20773		GAACCT	0.1114		GGAGAT	0.22862		TACGTT	-0.215179		TGTTTG	0.1212
ACTTAT	-0.505572		CAAAAA	-1.21034		CGAATA	0.365075		GAACGA	0.100494		GGAGCA	-0.107792		TACTAC	0.213376		TGTTTT	-0.102164
ACTTCA	-0.00288074		CAAAAC	-0.443369		CGAATC	-0.523217		GAACGC	-0.0796384		GGAGCC	-0.308111		TACTAT	0.0561915		TTAAAA	-0.850021
ACTTCC	0.0113225		CAAAAG	-1.19491		CGAATG	-0.264691		GAACGG	0.00658454		GGAGCG	-0.385191		TACTCA	-0.209828		TTAAAC	-0.67312
ACTTCG	-0.0734512		CAAAAT	-0.0477694		CGAATT	-0.163706		GAACGT	0.0697667		GGAGCT	-0.145737		TACTCC	0.119185		TTAAAG	-0.888531
ACTTCT	0.0538708		CAAACA	-0.0840503		CGACAA	0.331133		GAACTA	0.0759051		GGAGGA	0.293073		TACTCG	0.0979025		TTAAAT	-0.483286
ACTTGC	-0.0494174		CAAACC	-0.209958		CGACAC	0.0981707		GAACTC	-0.266539		GGAGGC	-0.0401528		TACTCT	0.0124166		TTAACA	-0.262737
ACTTGG	-0.0844082		CAAACG	-0.305588		CGACAG	-0.054763		GAACTG	-0.13021		GGAGGG	0.159438		TACTGC	0.102541		TTAACC	-0.466822
ACTTGT	0.0118906		CAAACT	-0.12964		CGACAT	0.30311		GAACTT	0.0595935		GGAGGT	0.106654		TACTGG	0.0914926		TTAACG	-0.401185
ACTTTA	-0.0163471		CAAAGA	-0.0447997		CGACCA	0.368275		GAAGAA	0.230976		GGAGTA	-0.0659495		TACTGT	-0.0815405		TTAACT	-0.309154
ACTTTC	-0.261232		CAAAGC	-0.0854108		CGACCC	-0.110985		GAAGAC	0.117245		GGAGTC	-0.500593		TACTTA	-0.646885		TTAAGA	-0.352824
ACTTTG	0.136645		CAAAGG	-0.164419		CGACCG	0.016253		GAAGAG	0.0735689		GGAGTG	-0.21054		TACTTC	0.161785		TTAAGC	-0.64899
ACTTTT	-0.428974		CAAAGT	0.170011		CGACCT	0.204905		GAAGAT	0.268027		GGAGTT	-0.239599		TACTTG	0.0109111		TTAAGG	-0.424677
AGAAAA	-0.0767876		CAAATA	0.0757271		CGACGA	0.255912		GAAGCA	0.195459		GGATAC	0.255574		TACTTT	0.0970807		TTAAGT	-0.345371
AGAAAC	-0.340429		CAAATC	-0.275381		CGACGC	-0.179078		GAAGCC	0.163695		GGATAT	0.419848		TATAAA	-0.661851		TTAATA	-0.428031
AGAAAG	-0.384099		CAAATG	-0.205353		CGACGG	0.0435624		GAAGCG	-0.146798		GGATCA	0.170412		TATAAC	-0.559573		TTAATC	-0.526143
AGAAAT	-0.0471963		CAAATT	0.10403		CGACGT	0.0109997		GAAGCT	0.270422		GGATCC	-0.232393		TATAAG	-0.928431		TTAATG	-0.381614
AGAACA	0.0923698		CAACAA	-0.00660747		CGACTA	0.334318		GAAGGA	0.249891		GGATCG	-0.16708		TATAAT	-0.410444		TTAATT	-0.321057
AGAACC	-0.437137		CAACAC	-0.183926		CGACTC	-0.199032		GAAGGC	0.22906		GGATCT	-0.0559975		TATACA	-0.235761		TTACAA	0.31794
AGAACG	-0.25		CAACAG	-0.242173		CGACTG	0.0415647		GAAGGG	0.133266		GGATGC	0.184972		TATACC	0.0858375		TTACAC	0.208565
AGAACT	-0.213785		CAACAT	0.18623		CGACTT	0.183635		GAAGGT	0.172702		GGATGG	0.262669		TATACG	-0.324938		TTACAG	-0.0706253
AGAAGA	0.456362		CAACCA	0.0817056		CGAGAA	0.193613		GAAGTA	0.315923		GGATGT	0.357201		TATACT	-0.0283417		TTACAT	0.466733
AGAAGC	-0.0834587		CAACCC	-0.164972		CGAGAC	-0.0028896		GAAGTC	0.110096		GGATTA	0.373865		TATAGA	-0.228516		TTACCA	0.403572
AGAAGG	0.100824		CAACCG	-0.346768		CGAGAG	-0.0856219		GAAGTG	0.0896115		GGATTC	-0.0632711		TATAGC	-0.366954		TTACCC	0.376258
AGAAGT	0.310851		CAACCT	0.0388544		CGAGAT	0.176268		GAAGTT	0.183456		GGATTG	0.126072		TATAGG	-0.324074		TTACCG	0.0971746
