# Supplementary material for: Metabolic Specialization and Codon Preference of Lignocellulolytic Genes in the White Rot Basidiomycete Ceriporiopsis subvermispora
Source: Genes (Basel). 2020 Oct 20;11(10):1227. doi: 10.3390/genes11101227 (PMC7588917; doi:10.3390/genes11101227)
Supplement: Supplementary file 1 [file genes-11-01227-s001.zip › genes-945903-supply/Table S2.xls]

## Sheet: Hoja1
Table S2: tRNA encoded in the Draft genome of C. subvermispora
	Scaffold	tRNA #	Size	Intron Size	Type	Anticodon	Score
	scaffold_1	1	70	0	Gly	GCC	56.87
	scaffold_1	2	112	38	Lys	CTT	57.68
	scaffold_1	3	83	9	Lys	CTT	62.99
	scaffold_1	4	83	9	Lys	CTT	62.99
	scaffold_1	5	83	9	Lys	CTT	63
	scaffold_1	6	72	0	Thr	AGT	72
	scaffold_1	7	83	9	Lys	CTT	62.99
	scaffold_1	8	100	26	Met	CAT	71.19
	scaffold_1	9	112	30	Ser	TGA	63.8
	scaffold_1	10	105	25	Leu	AAG	63.73
	scaffold_1	11	82	9	Phe	GAA	59.91
	scaffold_1	12	83	9	Lys	CTT	63.64
	scaffold_1	13	83	9	Lys	CTT	63.64
	scaffold_1	14	83	9	Lys	CTT	62.99
	scaffold_1	15	81	9	Gln	CTG	62.45
	scaffold_1	16	83	9	Lys	CTT	63.63
	scaffold_1	17	100	27	Thr	AGT	62.34
	scaffold_1	18	70	0	Gly	TCC	64.98
	scaffold_1	19	81	9	Asp	GTC	54.84
	scaffold_1	20	81	8	Thr	AGT	60.69
	scaffold_2	1	87	14	Tyr	GTA	74.66
	scaffold_2	2	83	11	Arg	TCG	71.44
	scaffold_2	3	81	9	Arg	ACG	56.87
	scaffold_2	4	102	30	Gln	CTG	57.42
	scaffold_2	5	70	0	Gly	TCC	64.98
	scaffold_2	6	81	9	Arg	ACG	56.24
	scaffold_2	7	93	21	Met	CAT	49.63
	scaffold_2	8	102	30	Gln	CTG	64.33
	scaffold_2	9	95	23	His	GTG	43.88
	scaffold_2	10	106	26	Leu	AAG	63.44
	scaffold_2	11	90	17	Arg	TCT	64.43
	scaffold_2	12	83	11	Arg	TCG	71.44
	scaffold_3	1	87	15	Ala	CGC	69.59
	scaffold_3	2	72	0	Thr	AGT	70.27
	scaffold_3	3	71	0	Glu	CTC	66.6
	scaffold_3	4	114	42	Glu	TTC	46.1
	scaffold_3	5	80	8	Glu	CTC	59.74
	scaffold_3	6	83	9	Ala	AGC	59.28
	scaffold_3	7	71	0	Glu	CTC	66.6
	scaffold_3	8	93	19	Lys	CTT	63.06
	scaffold_3	9	106	32	Lys	TTT	62.89
	scaffold_3	10	100	26	Met	CAT	72.96
	scaffold_3	11	85	12	Tyr	GTA	70.94
	scaffold_3	12	81	9	Arg	ACG	56.81
	scaffold_3	13	71	0	Glu	CTC	66.6
	scaffold_3	14	71	0	Glu	CTC	66.6
	scaffold_3	15	81	0	Ser	AGA	80.97
	scaffold_3	16	71	0	Glu	CTC	66.6
	scaffold_3	17	82	9	Arg	CCG	62.3
	scaffold_4	1	91	9	Ser	AGA	73.7
	scaffold_4	2	81	9	Pro	CGG	61.86
	scaffold_4	3	95	21	Asn	GTT	73.96
	scaffold_4	4	87	13	Ile	AAT	66.79
	scaffold_4	5	87	13	Ile	AAT	65.87
	scaffold_4	6	86	12	Ile	AAT	66.66
	scaffold_4	7	87	13	Ile	AAT	64.74
	scaffold_4	8	96	22	Ile	AAT	64.95
	scaffold_4	9	87	13	Ile	AAT	65.65
	scaffold_4	10	84	12	Pro	AGG	56.19
	scaffold_4	11	95	23	Pro	AGG	59.01
	scaffold_4	12	84	12	Pro	AGG	57.91
	scaffold_4	13	99	27	Thr	CGT	59.64
	scaffold_4	14	96	16	Leu	AAG	65.07
	scaffold_5	1	70	0	Gly	GCC	56.87
	scaffold_5	2	72	0	Phe	GAA	68.56
	scaffold_5	3	87	14	Ile	TAT	69.57
	scaffold_5	4	87	13	Asn	GTT	76.56
	scaffold_5	5	82	9	Phe	GAA	59.28
	scaffold_5	6	81	0	Ser	GCT	72.85
	scaffold_5	7	82	8	Val	CAC	71.02
	scaffold_5	8	81	0	Ser	GCT	72.85
	scaffold_5	9	79	0	Leu	AAG	73.3
	scaffold_5	10	81	0	Ser	AGA	73.91
	scaffold_5	11	82	9	Arg	CCT	66.01
	scaffold_5	12	87	13	Ala	AGC	59.79
	scaffold_5	13	81	9	Arg	ACG	56.17
	scaffold_6	1	98	16	Ser	AGA	67.42
	scaffold_6	2	93	21	Pro	AGG	58.07
	scaffold_6	3	103	31	Gln	CTG	56.17
	scaffold_6	4	81	0	Ser	GCT	70.35
	scaffold_6	5	92	12	Leu	TAG	62.82
	scaffold_6	6	81	9	His	GTG	45.61
	scaffold_6	7	73	0	Val	AAC	75.05
	scaffold_6	8	101	29	Asp	GTC	44.29
	scaffold_6	9	93	21	His	GTG	45.65
	scaffold_7	1	80	8	Ala	CGC	67.02
	scaffold_7	2	94	22	Ala	TGC	62.88
	scaffold_7	3	80	8	Ala	CGC	67.65
	scaffold_7	4	80	8	Ala	CGC	68.27
	scaffold_7	5	70	0	Gly	GCC	56.87
	scaffold_7	6	70	0	Gly	GCC	56.87
	scaffold_7	7	70	0	Gly	GCC	56.87
	scaffold_7	8	94	22	Pro	TGG	61.34
	scaffold_7	9	70	0	Gly	GCC	56.87
	scaffold_7	10	70	0	Gly	GCC	56.87
	scaffold_7	11	70	0	Gly	GCC	56.87
	scaffold_7	12	70	0	Gly	GCC	56.87
	scaffold_7	13	70	0	Gly	GCC	56.87
	scaffold_7	14	99	27	His	GTG	43.45
	scaffold_7	15	94	20	Asn	GTT	74.75
	scaffold_7	16	115	31	Leu	CAA	48.52
	scaffold_8	1	102	30	Asp	GTC	40.64
	scaffold_8	2	71	0	Glu	CTC	66.6
	scaffold_8	3	98	26	Thr	CGT	65.59
	scaffold_8	4	88	15	Tyr	GTA	72.62
	scaffold_9	1	94	14	Leu	CAG	55.48
	scaffold_9	2	108	26	Ser	CGA	70.06
	scaffold_9	3	100	26	Met	CAT	73.25
	scaffold_9	4	160	88	Glu	CTC	35.03
	scaffold_9	5	70	0	Gly	CCC	56.64
	scaffold_9	6	113	41	Glu	TTC	45.84
	scaffold_9	7	82	9	Phe	GAA	59.14
	scaffold_9	8	92	20	Thr	TGT	65.22
	scaffold_9	9	82	10	Arg	TCG	70.53
	scaffold_9	10	71	0	Gly	TCC	76.4
	scaffold_10	1	71	0	Met	CAT	75.89
	scaffold_10	2	72	0	Cys	GCA	72.08
	scaffold_10	3	102	20	Ser	TGA	65.56
	scaffold_10	4	72	0	Thr	AGT	70.27
	scaffold_10	5	82	9	Phe	GAA	59.27
	scaffold_10	6	70	0	Gly	GCC	60.04
	scaffold_11	1	99	27	Met	CAT	65.1
	scaffold_12	1	72	0	Val	TAC	77.81
	scaffold_12	2	102	30	Asp	GTC	48.92
	scaffold_12	3	87	15	Met	CAT	68.6
	scaffold_12	4	81	9	His	GTG	46.8
	scaffold_12	5	99	25	Val	CAC	67.72
	scaffold_12	6	83	9	Ala	AGC	59.63
	scaffold_12	7	83	9	Ala	AGC	57.99
	scaffold_13	1	72	0	Cys	GCA	73.24
	scaffold_13	2	70	0	Gly	CCC	56.24
	scaffold_13	3	86	12	Asn	GTT	74.66
	scaffold_13	4	95	9	Leu	TAA	58.94
	scaffold_14	1	72	0	Val	CAC	73.94
	scaffold_14	2	81	8	Arg	CCG	62.48
	scaffold_14	3	73	0	Val	AAC	75.45
	scaffold_14	4	71	0	Ala	TGC	75.5
	scaffold_14	5	87	15	Pro	AGG	59.5
	scaffold_14	6	73	0	Val	AAC	75.45
	scaffold_14	7	101	27	Asn	GTT	74.01
	scaffold_15	1	73	0	Val	AAC	75.45
	scaffold_15	2	104	22	Ser	CGA	68.64
	scaffold_15	3	109	27	Ser	CGA	65.87
	scaffold_16	1	101	29	Asp	GTC	42.3
	scaffold_17	1	98	26	Gln	TTG	59.92
	scaffold_17	2	91	11	Leu	AAG	63.82
	scaffold_17	3	104	24	Leu	AAG	63.23
	scaffold_17	4	113	41	Gln	CTG	56.69
	scaffold_17	5	115	31	Leu	CAA	48.66
	scaffold_17	6	88	8	Leu	CAG	54.86
	scaffold_18	1	82	8	Ala	AGC	61.4
	scaffold_18	2	84	10	Ala	AGC	60.54
	scaffold_18	3	93	20	Gln	TTG	58.01
	scaffold_18	4	84	12	Pro	CGG	54.59
	scaffold_18	5	82	10	Ser	ACT	50.02
	scaffold_18	6	82	8	Ala	AGC	60.15
	scaffold_19	1	71	0	Glu	CTC	66.6
	scaffold_19	2	71	0	Glu	CTC	66.6
	scaffold_19	3	81	9	Arg	ACG	56.16
	scaffold_19	4	78	6	Arg	ACG	57.7
	scaffold_19	5	87	15	Trp	CCA	52.46
	scaffold_19	6	99	27	Asp	GTC	43.67
	scaffold_19	7	80	8	Ala	CGC	67.97
	scaffold_19	8	83	11	Arg	ACG	57.2
	scaffold_19	9	71	0	Glu	CTC	66.6
	scaffold_19	10	71	0	Glu	CTC	66.6
	scaffold_20	1	103	31	Trp	CCA	49.05
	scaffold_20	2	82	11	Gly	GCC	50.59
	scaffold_20	3	89	17	Cys	GCA	68.62
	scaffold_21	1	87	13	Ile	AAT	66.01
	scaffold_22	1	101	29	Pro	CGG	58.04
	scaffold_22	2	88	15	Thr	AGT	61.01
	scaffold_23	1	112	40	Met	CAT	65.19
	scaffold_25	1	87	7	Leu	CAG	59.43
	scaffold_27	1	89	9	Leu	CAG	56.07
	scaffold_28	1	84	12	Gln	CTG	65.89
	scaffold_28	2	93	21	Glu	TTC	50.06
	scaffold_28	3	99	27	Asp	GTC	41.64
	scaffold_28	4	73	0	Val	AAC	75.45
	scaffold_28	5	73	0	Val	AAC	75.45
	scaffold_30	1	103	23	Leu	AAG	64.53
	scaffold_30	2	82	9	Tyr	GTA	71.45
	scaffold_30	3	81	9	Trp	CCA	47.57
	scaffold_31	1	81	9	Arg	ACG	54.9
	scaffold_32	1	73	0	Val	AAC	75.45
	scaffold_33	1	88	14	Ile	AAT	67.41
	scaffold_35	1	97	25	Pro	CGG	60.42
	scaffold_39	1	72	0	Arg	CCT	68
	scaffold_41	1	71	0	Asp	GTC	59.15
	scaffold_41	2	71	0	Asp	GTC	59.15
	scaffold_41	3	71	0	Asp	GTC	59.15
