# Supplementary material for: Metabolic Specialization and Codon Preference of Lignocellulolytic Genes in the White Rot Basidiomycete Ceriporiopsis subvermispora
Source: Genes (Basel). 2020 Oct 20;11(10):1227. doi: 10.3390/genes11101227 (PMC7588917; doi:10.3390/genes11101227)
Supplement: Supplementary file 1 [file genes-11-01227-s001.zip › genes-945903-supply/Table S4.xls]

## Sheet: Hoja1
Table S4: Correlation coefficient among indicators
	AAtAI	CPB	Nc	tAI
CAI	ρ=0,745	ρ= 0,425	ρ=-0,793	ρ= 0,666
	p= 2X10-7	p= 2X10-7	p= 2X10-7	p= 2X10-7
AAtAI		ρ= 0,353	ρ=-0,578	ρ= 0,722
		p= 2X10-7	p= 2X10-7	p= 2X10-7
CPB			ρ=-0,394	ρ= 0,363
			p= 2X10-7	p= 2X10-7
Nc				ρ=-0,532
				p= 2X10-7
