# Supplementary material for: Metabolic Specialization and Codon Preference of Lignocellulolytic Genes in the White Rot Basidiomycete Ceriporiopsis subvermispora
Source: Genes (Basel). 2020 Oct 20;11(10):1227. doi: 10.3390/genes11101227 (PMC7588917; doi:10.3390/genes11101227)
Supplement: Supplementary file 1 [file genes-11-01227-s001.zip › genes-945903-supply/Table S5.xlsx]

## Sheet: Hoja1
Table S5: Values of CAI, tAI, AAtAI, Nc, and CPB in C. subvermipora genes expressed in Salt medium with BMA or Glucose
Blue p-value < 0.001, red p-value 0.001<x<0.05
ID transcript	Cesubv Putative function	Cesubv comments3	Cesubv top IPR Hit	CAI	AAtAI	CPB	Nc	tAI	Microarray signal (log2) Cesubvub Glucose	Microarray signal (log2) Cesubvub BMA	Ratio microarray signals BMA/Glu	P value microarray BMA/Glu	Microarray signal Cesubvub Glucose	Microarray signal Cesubvub BMA	Ratio microarray signals(Log2) BMA/Glu	P<0.05	Group
79557	GH5	SIGN-CBM1-GH5	IPR000254 Cellulose-binding region, fungal	0.802	0.715	0.02164	42.15	0.344712	10.2421	14.0364	13.8738	9.15e-06	1211.1	16802.5	3.79429	Yes	B
106777	GH5	SIGN-CBM1-GH5	IPR000254 Cellulose-binding region, fungal	0.804	0.712	0.035287	49.87	0.347607	9.53614	14.346	28.0497	1.24e-05	742.445	20825.3	4.80991	Yes	B
84792	CDH	SS	IPR008960 Carbohydrate-binding family 9/cellobiose dehydrogenase, cytochrome	0.803	0.688	0.0233712	48.09	0.337892	9.28895	13.7641	22.2413	1.53e-05	625.536	13912.7	4.47517	Yes	B
89533	GH61-CBM1	SIGN-GH61-CBM1	IPR000254 Cellulose-binding region, fungal	0.838	0.736	0.0520967	42.06	0.352559	10.3451	13.5633	9.30584	1.73e-05	1300.74	12104.5	3.21814	Yes	B
67561	GH10	SIGN-CBM1-GH10	IPR000254 Cellulose-binding region, fungal	0.853	0.73	0.0197079	39.43	0.366013	10.2975	13.7091	10.6417	1.84e-05	1258.51	13392.6	3.41165	Yes	B
66688	GH61-CBM1	SIGN-GH61-CBM1	IPR000254 Cellulose-binding region, fungal	0.824	0.716	0.025011	47.02	0.347328	9.62423	14.8684	37.9013	1.86e-05	789.191	29911.4	5.24418	Yes	B
57604	Hypothetical conserved	IVSs.possibly two genes	IPR000560 Histidine acid phosphatase	0.79	0.687	0.0144655	48.29	0.356792	9.263	12.2133	7.72906	2.18e-05	614.385	4748.61	2.95029	Yes	B
135169			IPR010107 Glutamate decarboxylase	0.839	0.714	0.0342566	43.61	0.366928	12.0968	9.32829	0.146757	2.67e-05	4380.23	642.828	-2.7685	Yes	A
128920	FET3 ferroxidase	TMHs. Protein correct, but the 4269nt transcript corresponds to 2 genes with Frt1 constituting the 5' end. Frt1 IS NOT REPRESENTED BY ANY OLIGOS IN THE INITIAL CS ARRAYS.	IPR008972 Cupredoxin	0.831	0.718	0.0341722	44.19	0.360474	10.7677	13.1216	5.11199	3.75e-05	1743.45	8912.53	2.35389	Yes	B
87580	CE16	SIGN-CBM1-CE16	IPR000254 Cellulose-binding region, fungal	0.783	0.693	0.00963255	49.31	0.320609	10.9362	14.4648	11.5403	3.86e-05	1959.43	22612.5	3.52861	Yes	B
59733	GH10	SIGN-CBM1-GH10	IPR000254 Cellulose-binding region, fungal	0.812	0.704	0.0255555	46.11	0.345643	9.24081	13.6859	21.7828	4.01e-05	605.008	13178.8	4.44512	Yes	B
85414	GH61	SIGN-GH61	IPR005103 Glycoside hydrolase, family 61	0.834	0.712	0.02608	38.57	0.348879	9.58874	14.1443	23.5153	4.15e-05	770.014	18107.1	4.55553	Yes	B
127703	GH5	GH5	IPR017853 Glycoside hydrolase, catalytic core	0.826	0.728	0.0366324	45.38	0.375971	10.7152	12.6427	3.80404	0.000124	1681.12	6395.09	1.92753	Yes	B
159772	GH5	SIGN-GH5	IPR017853 Glycoside hydrolase, catalytic core	0.709	0.664	0.0300961	61	0.326723	10.0364	11.6922	3.15108	0.000124	1050.14	3309.07	1.65585	Yes	B
122785				0.773	0.671	0.0136783	53.14	0.343953	12.9084	11.354	0.340459	0.000124	7688.09	2617.47	-1.55445	Yes	A
127645			IPR001338 Fungal hydrophobin	0.823	0.74	0.0243108	34.54	0.393476	13.3989	11.6276	0.292946	0.000124	10800.9	3164.08	-1.77129	Yes	A
148588	GH7-CBM1	SIGN-GH7-CBM1	IPR000254 Cellulose-binding region, fungal	0.856	0.742	0.00811501	34.45	0.376044	11.0237	12.6158	3.01475	0.000175	2081.95	6276.57	1.59204	Yes	B
87123	Transporter	TMHs (10)	IPR005828 General substrate transporter	0.756	0.678	0.0297284	53.11	0.335432	9.81407	12.7029	7.4065	0.000177	900.18	6667.18	2.88879	Yes	B
128621	hypothetical			0.701	0.606	0.00250929	56.16	0.305078	10.9242	12.6521	3.31254	0.000191	1943.13	6436.72	1.72794	Yes	B
127932			IPR013094 Alpha/beta hydrolase fold-3	0.692	0.622	0.0252655	61	0.317313	12.3443	10.0823	0.208486	0.000199	5200.01	1084.13	-2.26198	Yes	A
89467			IPR002925 Dienelactone hydrolase	0.773	0.653	0.020042	48.29	0.34279	11.094	9.92312	0.444141	0.000205	2185.93	970.86	-1.17091	Yes	A
46564	GH61	SIGN-GH61	IPR005103 Glycoside hydrolase, family 61	0.771	0.67	0.0242674	49.65	0.330445	10.3534	14.9428	24.0748	0.000207	1308.22	31495.1	4.58945	Yes	B
81159				0.747	0.675	0.0231837	57.62	0.332329	11.9483	10.6272	0.400231	0.000207	3951.71	1581.6	-1.32109	Yes	A
85714			IPR000073 Alpha/beta hydrolase fold-1	0.85	0.684	0.0273158	39.41	0.348204	12.899	10.6036	0.203714	0.000213	7638	1555.96	-2.29539	Yes	A
66664	Transporter	TMHs (10)	IPR005828 General substrate transporter	0.768	0.688	0.0417948	52.06	0.339235	11.4236	14.4347	8.06185	0.000214	2746.94	22145.4	3.01111	Yes	B
136101	Delta 12 Fatty acid desaturase	Family expansion. At least 4 paralogs 112068, 155708, 58880, 109092. Cluster 202 [740]	IPR005804 Fatty acid desaturase, type 1	0.714	0.649	0.00721325	56.78	0.309593	11.0098	12.5435	2.89527	0.000219	2062.02	5970.1	1.5337	Yes	B
128463				0.733	0.693	0.0284943	54.22	0.328921	13.5973	10.9767	0.162606	0.000229	12393.4	2015.23	-2.62054	Yes	A
68569	CE1	SIGN-CBM1-CE1	IPR000254 Cellulose-binding region, fungal	0.837	0.735	0.0241455	43.59	0.344954	9.80161	13.103	9.85844	0.00023	892.439	8798.06	3.30136	Yes	B
130668	Hypothetical	TMHs		0.763	0.685	0.034558	52.53	0.330819	10.0032	12.0938	4.25927	0.000247	1026.26	4371.1	2.0906	Yes	B
130009				0.714	0.648	0.0070919	57.43	0.306686	13.4132	11.3266	0.23544	0.000247	10908.5	2568.3	-2.08657	Yes	A
132058			IPR005828 General substrate transporter	0.73	0.663	0.0280641	55.66	0.338099	10.0031	10.777	1.70992	0.00025	1026.18	1754.69	0.773928	Yes	D
130010				0.75	0.674	0.0156136	56.68	0.313136	13.7019	12.8526	0.555029	0.000252	13325.8	7396.16	-0.849366	Yes	D
81231				0.731	0.67	0.0230131	58.5	0.330318	12.9643	11.9288	0.487836	0.000368	7991.83	3898.71	-1.03553	Yes	A
129102	GH3	GH3	IPR017853 Glycoside hydrolase, catalytic core	0.821	0.691	0.0559009	42.25	0.360678	11.0111	13.0805	4.1969	0.000394	2063.88	8661.91	2.06933	Yes	B
107812	Hypothetical			0.761	0.695	0.0214707	54.23	0.341683	10.5713	12.279	3.26646	0.000402	1521.54	4970.03	1.70773	Yes	B
128771				0.746	0.663	0.0269401	58.56	0.324969	13.4406	11.7167	0.302731	0.000427	11117.8	3365.72	-1.72389	Yes	A
109840	GH10	SIGN-CBM1-GH10 model 86703 preferred	IPR000254 Cellulose-binding region, fungal	0.857	0.741	0.0393634	38.16	0.369586	9.52241	11.847	5.00919	0.000529	735.413	3683.8	2.32458	Yes	B
130062	P450	SS	IPR001128 Cytochrome P450	0.723	0.656	0.0394235	56.04	0.339227	11.8264	13.6812	3.61676	0.000581	3631.75	13135.2	1.8547	Yes	B
129926			IPR006058 2Fe-2S ferredoxin, iron-sulphur binding site	0.714	0.645	0.0334555	56.7	0.332605	13.4693	10.2762	0.109343	0.000587	11341.3	1240.1	-3.19306	Yes	A
85426	GH47	SIGN-GH47	IPR001382 Glycoside hydrolase, family 47	0.853	0.709	0.0219997	41.53	0.345324	9.87133	11.3035	2.69846	0.000591	936.626	2527.44	1.43214	Yes	B
126474	GH27	SIGN-GH27	IPR017853 Glycoside hydrolase, catalytic core	0.742	0.673	0.0101719	58.13	0.318963	9.89824	10.9377	2.05546	0.000626	954.261	1961.44	1.03946	Yes	B
127691			IPR002347 Glucose/ribitol dehydrogenase	0.74	0.668	0.0180177	55.33	0.344052	11.9032	11.0145	0.540081	0.000628	3830.27	2068.66	-0.888752	Yes	D
127614	NADH dehydrogenase		IPR001155 NADH:flavin oxidoreductase/NADH oxidase, N-terminal	0.762	0.69	0.020861	53.04	0.361867	9.91349	12.441	5.7658	0.000669	964.401	5560.54	2.52752	Yes	B
125691	Aldehyde reductase		IPR001395 Aldo/keto reductase	0.754	0.709	0.0220133	54.47	0.382222	9.95931	11.4265	2.76475	0.000727	995.522	2752.37	1.46715	Yes	B
131961				0.699	0.645	-0.0142669	61	0.312488	11.8856	10.8589	0.490831	0.000737	3783.75	1857.17	-1.0267	Yes	A
124806	Xylulose kinase		IPR000577 Carbohydrate kinase, FGGY	0.757	0.677	0.0220971	53.59	0.348885	12.1387	13.8867	3.35872	0.000749	4509.49	15146.1	1.74791	Yes	B
136474	Uracil permease	TMHs	IPR006043 Xanthine/uracil/vitamin C permease	0.774	0.676	0.0308258	50.96	0.339518	10.8044	12.5767	3.41587	0.000751	1788.38	6108.87	1.77225	Yes	B
79675			IPR011051 Cupin, RmlC-type	0.773	0.68	0.0385429	53.18	0.347975	13.1969	11.0939	0.232789	0.000874	9389.68	2185.81	-2.10291	Yes	A
126960				0.728	0.659	0.0337252	59.26	0.323325	10.9952	9.86977	0.458365	0.000884	2041.2	935.614	-1.12543	Yes	A
51406			IPR001938 Thaumatin, pathogenesis-related	0.719	0.65	0.0509893	61	0.315624	10.9717	10.2267	0.596696	0.000892	2008.18	1198.27	-0.744932	Yes	D
83124				0.692	0.635	0.0338024	57.24	0.3051	11.4001	10.5401	0.550945	0.000896	2702.56	1488.97	-0.860019	Yes	D
85786				0.772	0.677	0.0279968	52.47	0.327324	13.9984	11.5726	0.186111	0.000984	16366	3045.87	-2.42577	Yes	A
129882			IPR001138 Fungal transcriptional regulatory protein, N-terminal	0.779	0.682	0.0206202	51.27	0.337146	11.3169	12.0503	1.66255	0.001	2551.06	4241.27	0.733402	Yes	D
125833	GH13-GPI	SIGN-GH13-GPI	IPR015340 Alpha-amylase, domain of unknown function DUF1966, C-terminal	0.784	0.682	0.042324	49.41	0.336801	10.8267	12.1122	2.43764	0.00101	1816.2	4427.26	1.28549	Yes	B
51643	OR FAD linked	SS, in preferred model 105900	IPR012951 Berberine/berberine-like	0.77	0.678	0.0319014	55.34	0.338025	10.4122	13.2783	7.29069	0.00101	1362.66	9934.7	2.86606	Yes	B
131685			IPR007114 Major facilitator superfamily	0.716	0.632	0.0315219	58.04	0.315112	11.1915	10.5004	0.619403	0.00102	2338.67	1448.58	-0.69105	Yes	D
123410	Transporter	TMHs(10)	IPR007114 Major facilitator superfamily	0.827	0.702	0.0618226	42.18	0.355492	10.886	12.5407	3.14861	0.00103	1892.37	5958.36	1.65472	Yes	B
125933	GH115	SIGN-GH115	IPR000583 Glutamine amidotransferase, class-II	0.768	0.673	0.0482155	54.26	0.331322	9.43304	11.3959	3.89824	0.00103	691.239	2694.61	1.96282	Yes	B
47049	Hypothetical conserved	related to isoflavone reductase	IPR016040 NAD(P)-binding	0.756	0.645	0.0321283	51.97	0.344061	9.51709	10.7929	2.42129	0.00108	732.706	1774.1	1.27578	Yes	B
123946	Quinone oxidoreductase		IPR013154 Alcohol dehydrogenase GroES-like	0.748	0.637	0.0306941	55.94	0.337536	9.95318	11.2211	2.4082	0.00108	991.301	2387.26	1.26796	Yes	B
83802	GH1	GH1	IPR017853 Glycoside hydrolase, catalytic core	0.87	0.705	0.0488688	33.71	0.366505	9.66727	10.8778	2.31427	0.0011	813.089	1881.71	1.21056	Yes	B
119001				0.768	0.662	0.0217937	51.2	0.339045	12.5793	11.8127	0.587799	0.0012	6119.81	3597.2	-0.766605	Yes	D
103057				0.686	0.605	0.0351189	61	0.319763	12.1003	11.2798	0.566245	0.0012	4390.99	2486.38	-0.820501	Yes	D
130715			IPR017441 Protein kinase ATP binding, conserved site	0.721	0.652	0.0343338	57.76	0.343723	12.5724	11.2978	0.413326	0.00123	6090.86	2517.51	-1.27465	Yes	A
80526	Hypothetical	TMH		0.829	0.687	0.043608	38.92	0.375203	11.919	13.5886	3.18127	0.00131	3872.45	12319.3	1.6696	Yes	B
128476				0.718	0.644	0.0338746	57.83	0.311815	11.5563	10.3934	0.446622	0.00131	3011.51	1345.01	-1.16287	Yes	A
106300	Oxidoreductase, probable		IPR006094 FAD linked oxidase, N-terminal	0.703	0.635	0.0197606	61	0.319967	11.7638	12.7743	2.01461	0.00133	3477.42	7005.63	1.0105	Yes	B
125421	Hypothetical	SS		0.774	0.687	0.0515557	49.41	0.361663	9.5697	12.4838	7.53733	0.00138	759.918	5727.74	2.91405	Yes	B
125493	Succinyl-CoA:3-ketoacid-coenzyme A transferase 1		IPR014388 3-oxoacid CoA-transferase	0.757	0.678	0.032113	52.49	0.365621	10.419	12.2801	3.63298	0.00138	1369.05	4973.72	1.86116	Yes	B
129534	Acetoin reductase		IPR002347 Glucose/ribitol dehydrogenase	0.759	0.645	0.0263214	48.68	0.352283	9.83739	11.1372	2.46206	0.00139	914.849	2252.4	1.29986	Yes	B
128066			IPR006311 Twin-arginine translocation pathway signal	0.732	0.657	0.00917244	58.55	0.323714	11.0652	10.1308	0.523247	0.00143	2142.71	1121.16	-0.934437	Yes	D
108864				0.7	0.62	0.0693741	53.19	0.317987	14.2197	12.6807	0.344127	0.00149	19079	6565.59	-1.53899	Yes	A
148945			IPR001902 Sulphate anion transporter	0.729	0.672	0.0138018	54.25	0.334741	10.1092	10.6746	1.47981	0.00152	1104.5	1634.45	0.565408	Yes	D
86670	Voltage-gated potassium channel	TMH	IPR001395 Aldo/keto reductase	0.755	0.651	0.028209	52.5	0.35061	10.7012	12.6772	3.93404	0.00167	1664.9	6549.78	1.97601	Yes	B
45258			IPR001128 Cytochrome P450	0.716	0.627	0.0217134	54.68	0.324229	10.8122	10.0707	0.598142	0.00167	1797.98	1075.45	-0.741439	Yes	D
123386			IPR007676 Ribophorin I	0.773	0.685	0.0243119	51.78	0.339568	12.4017	13.1391	1.66724	0.00168	5410.89	9021.24	0.737461	Yes	D
124864			IPR001128 Cytochrome P450	0.769	0.679	0.0267815	51.59	0.344004	11.8847	10.8308	0.48168	0.00169	3781.41	1821.42	-1.05385	Yes	A
127690	Cyclopropane-fatty-acyl-phospholipid synthase		IPR003333 Cyclopropane-fatty-acyl-phospholipid synthase	0.731	0.645	0.0231105	55.31	0.33455	13.4916	11.022	0.180544	0.0017	11517.9	2079.48	-2.46958	Yes	A
104400	Hypothetical conserved	possible alternative oxidase	IPR002680 Alternative oxidase	0.772	0.669	0.037005	52.34	0.351788	9.78999	12.5184	6.62748	0.00176	885.28	5867.17	2.72846	Yes	B
127911				0.711	0.642	0.020567	59.14	0.317397	11.7185	10.1171	0.329548	0.00186	3369.99	1110.58	-1.60144	Yes	A
126432	Hypothetical conserved	SS, maybe	IPR016624 Uncharacterised conserved protein UCP014753	0.801	0.677	0.0393927	45.61	0.345411	9.63119	11.9729	5.06896	0.00188	793.007	4019.72	2.34169	Yes	B
87324			IPR015590 Aldehyde dehydrogenase	0.715	0.656	0.0108659	53.9	0.341742	12.4089	11.1489	0.417551	0.0019	5438.11	2270.7	-1.25998	Yes	A
102241				0.738	0.656	0.0135818	55.89	0.333072	10.6897	9.90766	0.581541	0.00206	1651.67	960.512	-0.782047	Yes	D
126266			IPR001077 O-methyltransferase, family 2	0.738	0.65	0.00740857	59.12	0.33771	12.3403	10.7004	0.320863	0.00206	5185.69	1663.9	-1.63997	Yes	A
133481			IPR002035 von Willebrand factor, type A	0.708	0.626	0.025334	58.93	0.318905	11.6634	10.42	0.422363	0.0021	3243.71	1370.02	-1.24345	Yes	A
126968			IPR002068 Heat shock protein Hsp20	0.79	0.646	0.0402115	48.25	0.33752	10.1952	11.1875	1.98935	0.00211	1172.4	2332.3	0.9923	Yes	D
80798	Methionine synthase		IPR002629 Methionine synthase, vitamin-B12 independent	0.847	0.72	0.0421741	42.36	0.393072	10.4031	11.3371	1.91057	0.00211	1354.08	2587.06	0.934003	Yes	D
129426			IPR005828 General substrate transporter	0.739	0.671	0.0443151	53.11	0.33787	9.95466	10.7577	1.74475	0.00211	992.319	1731.35	0.803021	Yes	D
88939				0.766	0.659	0.0316366	58.15	0.314637	11.4516	10.6997	0.593826	0.00211	2800.77	1663.17	-0.751888	Yes	D
129101	4-hydroxyacetophenone monooxygenase	TMH		0.764	0.638	0.0307959	51.61	0.322676	10.5192	11.8453	2.50729	0.00213	1467.54	3679.54	1.32613	Yes	B
125554			IPR000462 CDP-alcohol phosphatidyltransferase	0.738	0.662	0.00778137	53.7	0.334539	10.5924	11.3976	1.74733	0.00218	1543.95	2697.79	0.805153	Yes	D
127820	O-acetylhomoserine (thiol)-lyase		IPR000277 Cys/Met metabolism, pyridoxal phosphate-dependent enzyme	0.792	0.703	0.0462902	49.67	0.357367	10.0081	11.2883	2.42878	0.0022	1029.73	2500.98	1.28023	Yes	B
127429	Hypothetical conserved			0.781	0.661	0.0389474	49.59	0.338299	11.6438	13.1845	2.90924	0.0022	3199.96	9309.45	1.54064	Yes	B
113578	Hypothetical	72 aa		0.74	0.661	0.00750848	51.61	0.338488	8.98108	9.97919	1.99737	0.0022	505.329	1009.34	0.998103	Yes	D
127400			IPR000253 Forkhead-associated	0.683	0.647	0.0344671	61	0.330394	11.688	11.0183	0.628627	0.00221	3299.36	2074.07	-0.669724	Yes	D
131801			IPR001563 Peptidase S10, serine carboxypeptidase	0.716	0.664	0.0289657	61	0.319308	12.2577	11.2747	0.505938	0.00223	4896.99	2477.57	-0.982968	Yes	D
126024				0.719	0.673	0.0146029	57.95	0.320206	11.6276	11.0208	0.656625	0.00234	3164.23	2077.73	-0.606858	Yes	D
48092			IPR002828 Survival protein SurE-like phosphatase/nucleotidase	0.732	0.671	0.0366882	47.68	0.327204	11.0869	10.5206	0.675334	0.00237	2175.14	1468.94	-0.566327	Yes	D
126126			IPR001128 Cytochrome P450	0.674	0.613	0.0300322	60.53	0.305646	12.8199	11.3159	0.352587	0.00238	7230.4	2549.36	-1.50395	Yes	A
88931				0.754	0.7	-0.00478547	49.67	0.312446	10.3123	9.61758	0.617836	0.00242	1271.47	785.561	-0.694704	Yes	D
127878			IPR002453 Beta tubulin	0.852	0.736	0.0507369	36.28	0.388433	13.4915	14.1781	1.60946	0.00248	11517	18536.2	0.686576	Yes	D
127045	Laccase		IPR008972 Cupredoxin	0.752	0.681	0.024002	54.32	0.338803	10.5448	10.017	0.693617	0.0026	1493.78	1036.11	-0.527788	Yes	D
127688			IPR001128 Cytochrome P450	0.753	0.668	0.0293666	51.5	0.33747	10.773	9.18751	0.333209	0.0026	1749.84	583.064	-1.5855	Yes	A
76925				0.708	0.63	0.0169203	57.53	0.316793	12.3635	10.6832	0.312007	0.0026	5269.72	1644.19	-1.68035	Yes	A
127109			IPR003593 AAA+ ATPase, core	0.697	0.651	0.0237516	57.37	0.33475	10.3775	9.67115	0.612867	0.00261	1330.28	815.279	-0.706353	Yes	D
129669			IPR001563 Peptidase S10, serine carboxypeptidase	0.709	0.658	0.0253276	59.42	0.331231	11.7628	10.9166	0.556253	0.00261	3474.98	1932.98	-0.846186	Yes	D
127386				0.703	0.648	0.0188768	59.23	0.323884	12.6432	11.6865	0.515211	0.00261	6397.18	3295.91	-0.956764	Yes	D
102883			IPR007114 Major facilitator superfamily	0.751	0.693	0.0362859	52.36	0.335806	12.1295	12.6686	1.45309	0.00262	4480.58	6510.67	0.539123	Yes	D
89134			IPR008076 Cyanase	0.797	0.715	0.03432	46.38	0.39054	11.3293	12.1632	1.78255	0.00263	2573.06	4586.6	0.833942	Yes	D
125205	NAD(P) transhydrogenase		IPR007698 Alanine dehydrogenase/PNT, C-terminal	0.759	0.662	0.0386583	53.77	0.345246	11.6	13.1029	2.83422	0.00265	3104.19	8797.94	1.50295	Yes	B
104751	Hypothetical			0.677	0.624	0.0254085	61	0.32007	11.1875	12.6546	2.76466	0.00267	2332.3	6448.02	1.4671	Yes	B
130024				0.712	0.598	0.0275731	56.67	0.320673	12.2634	9.66002	0.164557	0.00268	4916.31	809.014	-2.60334	Yes	A
129029				0.748	0.673	0.0215709	56.27	0.338008	11.97	11.3214	0.637898	0.00269	4011.79	2559.12	-0.648603	Yes	D
132443			IPR015590 Aldehyde dehydrogenase	0.767	0.669	0.013991	52.18	0.351362	10.0675	9.57416	0.710382	0.0027	1073.05	762.271	-0.493332	Yes	D
167436			IPR001680 WD40 repeat	0.686	0.621	0.0170642	59.1	0.317473	10.567	10.0508	0.699207	0.0027	1516.99	1060.69	-0.516209	Yes	D
84570				0.721	0.639	0.035742	54.56	0.323895	10.5663	9.61027	0.515465	0.0027	1516.28	781.591	-0.956053	Yes	D
102531				0.795	0.647	0.00578521	51.85	0.331296	11.7042	11.2405	0.725118	0.00271	3336.64	2419.46	-0.463712	Yes	D
125810			IPR007114 Major facilitator superfamily	0.712	0.645	0.018428	60.76	0.322738	12.5707	11.7359	0.560668	0.00271	6083.64	3410.88	-0.834783	Yes	D
65670	isocitrate dehydrogenase		IPR004790 Isocitrate dehydrogenase NADP-dependent, eukaryotic	0.811	0.7	0.0222183	49.43	0.374456	11.7	12.8419	2.20665	0.00272	3327.03	7341.61	1.14185	Yes	B
123651			IPR007114 Major facilitator superfamily	0.765	0.671	0.0403116	52.93	0.335363	11.8972	12.5768	1.60173	0.00279	3814.21	6109.34	0.67963	Yes	D
121996	Non-specific lipid-transfer protein		IPR002155 Thiolase	0.738	0.65	0.0335404	56.69	0.343025	10.8556	12.3815	2.87959	0.0028	1852.97	5335.77	1.52586	Yes	B
81537	3-ketoacyl-CoA thiolase		IPR000408 Regulator of chromosome condensation, RCC1	0.845	0.698	0.0478391	40.01	0.382817	9.8889	11.7672	3.67646	0.00281	948.103	3485.65	1.87832	Yes	B
83004			IPR002498 Phosphatidylinositol-4-phosphate 5-kinase, core	0.78	0.678	0.0197296	50.13	0.35606	10.9941	10.0651	0.525225	0.00293	2039.68	1071.29	-0.928992	Yes	D
141527			IPR003511 DNA-binding HORMA	0.744	0.625	0.051557	52.17	0.319306	9.96118	10.5239	1.4771	0.00295	996.814	1472.4	0.562769	Yes	D
104113				0.783	0.699	0.0337895	46.52	0.368696	10.2494	9.23136	0.493787	0.00297	1217.24	601.058	-1.01804	Yes	A
131675				0.683	0.622	0.0240574	61	0.317976	11.5325	10.4258	0.464329	0.00298	2962.38	1375.52	-1.10678	Yes	A
89132			IPR001563 Peptidase S10, serine carboxypeptidase	0.722	0.664	0.0237834	60.34	0.325559	11.9702	10.2559	0.304735	0.00307	4012.35	1222.7	-1.71437	Yes	A
129237				0.768	0.667	0.0277841	60.06	0.366315	12.3203	11.6456	0.626455	0.00311	5114.3	3203.89	-0.674718	Yes	D
53112	Hypothetical conserved	TMHs	IPR011701 Major facilitator superfamily MFS-1	0.854	0.693	0.0425176	39.38	0.345567	9.46646	10.8622	2.63133	0.00312	707.438	1861.5	1.39579	Yes	B
129731	GMC OR		IPR012132 Glucose-methanol-choline oxidoreductase	0.739	0.661	0.0292115	56.05	0.342703	10.4214	10.0285	0.761592	0.00318	1371.35	1044.41	-0.39291	Yes	D
124069				0.68	0.636	0.00705313	61	0.301242	10.9317	10.249	0.623008	0.0032	1953.29	1216.91	-0.682677	Yes	D
174788			IPR000719 Protein kinase, core	0.678	0.635	0.0128358	57.74	0.32483	12.4299	11.5169	0.531103	0.00321	5517.77	2930.52	-0.912937	Yes	D
123143			IPR007114 Major facilitator superfamily	0.7	0.614	0.00562184	56.92	0.305363	12.9105	12.0197	0.539324	0.00322	7698.97	4152.23	-0.890777	Yes	D
159089			IPR007855 RNA-dependent RNA polymerase, eukaryotic-type	0.706	0.637	0.0218605	59.66	0.329968	11.1314	10.6932	0.738071	0.00324	2243.27	1655.71	-0.438168	Yes	D
172934	Hypothetical	TMHs SS		0.726	0.656	0.0267372	55.47	0.336368	10.5803	11.6619	2.11649	0.00326	1531.01	3240.36	1.08167	Yes	B
114126			IPR000905 Peptidase M22, glycoprotease	0.714	0.633	0.0160414	56.37	0.328776	10.8732	11.3643	1.40551	0.00327	1875.66	2636.25	0.491095	Yes	D
130066	Hypothetical conserved	SS, maybe		0.798	0.721	0.0334971	46.24	0.354715	9.4036	11.0652	3.16362	0.00328	677.276	2142.65	1.66158	Yes	B
123455			IPR001128 Cytochrome P450	0.725	0.64	0.0168909	55.28	0.322791	11.9883	12.6571	1.58973	0.00328	4063.03	6459.11	0.668779	Yes	D
128952			IPR001199 Cytochrome b5	0.777	0.688	0.0276891	51.16	0.341409	13.0311	13.7015	1.59152	0.00329	8370.4	13321.7	0.670407	Yes	D
126168				0.676	0.672	0.0161957	59.4	0.335328	12.3241	10.3801	0.259891	0.00331	5127.71	1332.64	-1.94402	Yes	A
80320	Ribosomal protein		IPR000597 Ribosomal protein L3	0.833	0.754	0.0360867	36.88	0.408934	11.4637	12.9631	2.82714	0.00332	2824.42	7985.07	1.49935	Yes	B
79669	Hypothetical conserved	2OG-Fe(II) oxygenase superfamily	IPR005123 2OG-Fe(II) oxygenase	0.861	0.723	0.0466196	36.78	0.385563	10.0107	13.1637	8.8944	0.00332	1031.66	9176	3.1529	Yes	B
130152	Hypothetical			0.728	0.656	0.0208141	58.27	0.344335	11.4651	12.6937	2.34342	0.00332	2827.07	6625.02	1.22862	Yes	B
87228	Aldehyde dehydrogenase family 3	TMHs(2)	IPR015590 Aldehyde dehydrogenase	0.758	0.682	0.0429976	54.44	0.348739	10.8353	12.3877	2.93312	0.0034	1827.05	5358.93	1.55243	Yes	B
128744				0.828	0.711	0.00538018	40.75	0.354836	12.1336	12.8511	1.64424	0.0034	4493.55	7388.47	0.71742	Yes	D
136196				0.741	0.635	0.0214549	52.9	0.314698	10.1158	9.56978	0.684898	0.0034	1109.6	759.96	-0.546038	Yes	D
125320	Oligopeptide transporter	IVS. TMHs	IPR004813 Oligopeptide transporter OPT superfamily	0.827	0.708	0.0499007	44.85	0.340857	9.32971	10.741	2.65969	0.00341	643.461	1711.4	1.41126	Yes	B
82564			IPR003100 Argonaute and Dicer protein, PAZ	0.714	0.635	0.0124089	57.89	0.326076	11.8797	11.0451	0.56072	0.00341	3768.33	2112.98	-0.834647	Yes	D
53162	Transporter	TMHs	IPR007114 Major facilitator superfamily	0.772	0.674	0.0231294	49.83	0.326638	10.8634	12.0654	2.30052	0.00342	1863.02	4285.95	1.20196	Yes	B
130296				0.697	0.632	0.0170238	59.58	0.313889	12.5228	11.0014	0.348353	0.00342	5884.89	2050.02	-1.52138	Yes	A
81989	Hypothetical		IPR001841 Zinc finger, RING-type	0.761	0.697	0.0462375	51.79	0.340929	9.72243	11.1065	2.61008	0.00343	844.779	2204.93	1.38409	Yes	B
127754	Hypothetical conserved	SS	IPR013032 EGF-like region, conserved site	0.753	0.695	0.00300771	52.76	0.346248	9.94573	12.4058	5.50232	0.00349	986.196	5426.4	2.46004	Yes	B
82023	GH45	SIGN-GH45	IPR009009 Barwin-related endoglucanase	0.801	0.693	0.0197705	45	0.345359	9.49522	10.966	2.7717	0.00349	721.682	2000.29	1.47077	Yes	B
133786				0.746	0.684	0.0363883	61	0.320688	12.2192	11.7844	0.739771	0.0035	4768.17	3527.38	-0.434849	Yes	D
126128			IPR001128 Cytochrome P450	0.693	0.629	0.0307966	59.31	0.314643	10.0028	9.52234	0.716751	0.00351	1025.98	735.377	-0.480456	Yes	D
126771			IPR001461 Peptidase A1	0.799	0.681	0.0367247	49.29	0.332186	10.6034	11.513	1.8786	0.00366	1555.71	2922.57	0.909658	Yes	D
129666			IPR001465 Malate synthase	0.849	0.699	0.0423088	40.63	0.366955	9.13594	9.65258	1.43062	0.00366	562.59	804.852	0.51664	Yes	D
126994			IPR001128 Cytochrome P450	0.693	0.629	0.0137657	56.78	0.325984	11.6592	10.8108	0.555433	0.00366	3234.1	1796.33	-0.848316	Yes	D
154300	Golgi apparatus membrane protein	TMHs	IPR015414 SNARE associated Golgi protein	0.744	0.671	0.0388648	54.09	0.315657	11.2061	12.229	2.03192	0.00368	2362.54	4800.47	1.02284	Yes	B
88143			IPR007114 Major facilitator superfamily	0.718	0.65	0.0178207	56.39	0.326774	10.8051	10.3139	0.711424	0.00368	1789.18	1272.86	-0.491218	Yes	D
123201	FRE-like iron reductase	TMHs	IPR013112 FAD-binding 8	0.735	0.653	0.0415	55.75	0.328317	9.79446	11.1565	2.5705	0.00369	888.027	2282.68	1.36205	Yes	B
52894				0.72	0.655	0.0118702	55.95	0.314161	11.7702	11.119	0.636738	0.00369	3492.88	2224.04	-0.651229	Yes	D
84853			IPR000759 Adrenodoxin reductase	0.804	0.683	0.043394	47.42	0.362883	12.7873	10.8185	0.255472	0.00369	7069.05	1805.95	-1.96876	Yes	A
124211	Rhodopsin-like	TMHs	IPR001425 Rhodopsin, bacterial	0.858	0.723	0.0476203	36	0.350388	10.3031	13.023	6.58848	0.0037	1263.36	8323.65	2.71995	Yes	B
124133	Coproporphyrinogen-III oxidase		IPR001260 Coproporphyrinogen III oxidase	0.799	0.701	0.00806361	47.89	0.364824	12.061	13.2297	2.24819	0.0037	4272.84	9606.2	1.16876	Yes	B
130121	Hypothetical			0.735	0.683	0.0328297	53.02	0.320479	11.4644	12.7704	2.47251	0.00384	2825.77	6986.77	1.30598	Yes	B
59320			IPR005000 HpcH/HpaI aldolase	0.745	0.656	0.0625591	57.84	0.328777	10.9732	11.7013	1.65648	0.00386	2010.24	3329.92	0.728121	Yes	D
81422	Hypothetical	TMHs		0.693	0.665	0.0104942	58.46	0.319631	9.87343	11.0286	2.22715	0.00387	937.991	2089.05	1.1552	Yes	B
123294				0.699	0.655	0.0283786	59.39	0.314398	10.9574	11.8894	1.90791	0.00387	1988.41	3793.7	0.931995	Yes	D
128065				0.695	0.626	-0.0154493	61	0.316939	11.1753	9.82384	0.3919	0.00388	2312.57	906.297	-1.35144	Yes	A
151721				0.716	0.621	0.0448784	59.82	0.305772	10.8959	10.5234	0.772418	0.00389	1905.48	1471.82	-0.372546	Yes	D
124997				0.704	0.642	0.0258689	59.16	0.318774	10.5282	9.85433	0.626826	0.0039	1476.74	925.655	-0.673862	Yes	D
63592				0.834	0.716	0.030442	41.53	0.372574	10.4042	11.2479	1.79455	0.00399	1355.16	2431.9	0.843626	Yes	D
132187			IPR004840 Amino acid permease, conserved site	0.725	0.667	0.0277947	57.67	0.328358	11.5217	10.959	0.67703	0.004	2940.28	1990.66	-0.562708	Yes	D
77150			IPR004046 Glutathione S-transferase, C-terminal	0.774	0.694	0.0264478	52.99	0.359002	12.0162	9.42632	0.166096	0.00405	4142.37	688.026	-2.58991	Yes	A
128012			IPR001736 Phospholipase D/Transphosphatidylase	0.797	0.697	0.0355123	46.45	0.363887	11.9055	12.4164	1.42492	0.00406	3836.3	5466.46	0.510883	Yes	D
132083	UDP-glucose 4-epimerase		IPR016040 NAD(P)-binding	0.837	0.696	0.0391558	41.71	0.367754	10.0929	11.4778	2.61147	0.00409	1092.13	2852.08	1.38486	Yes	B
123045	Deacylase		IPR000073 Alpha/beta hydrolase fold-1	0.766	0.696	0.0193206	52.81	0.352625	12.1147	13.1354	2.02899	0.00425	4434.85	8998.26	1.02076	Yes	B
130783	Laccase	SS, Probable laccase	IPR008972 Cupredoxin	0.791	0.705	0.0370085	43.13	0.346723	11.0162	13.7744	6.76557	0.00426	2071.18	14012.7	2.75821	Yes	B
139050			IPR007087 Zinc finger, C2H2-type	0.753	0.642	0.0244794	51.15	0.323945	11.8964	11.216	0.623997	0.00426	3812.26	2378.84	-0.680389	Yes	D
128105			IPR001354 Mandelate racemase/muconate lactonizing enzyme	0.873	0.728	0.0561425	35.68	0.388784	11.2977	11.9311	1.55125	0.00428	2517.38	3905.09	0.633435	Yes	D
88229			IPR011600 Peptidase C14, caspase catalytic	0.705	0.622	0.0163694	58.9	0.314936	10.1526	9.65468	0.708119	0.00428	1138.26	806.025	-0.497936	Yes	D
83073				0.676	0.633	0.0281599	61	0.301974	10.027	9.38779	0.642081	0.00428	1043.32	669.894	-0.639173	Yes	D
50458			IPR007114 Major facilitator superfamily	0.754	0.672	0.0235881	52.97	0.336246	12.0329	11.3923	0.641433	0.00432	4190.63	2688	-0.640629	Yes	D
80494	Hypothetical	Probable chaperone	IPR002818 ThiJ/PfpI	0.782	0.693	0.0424184	49.47	0.359206	10.3234	11.4207	2.13941	0.00433	1281.35	2741.33	1.09722	Yes	B
83873			IPR013154 Alcohol dehydrogenase GroES-like	0.687	0.608	0.00615877	56.67	0.326132	11.1332	10.2089	0.52694	0.00433	2246.07	1183.55	-0.924289	Yes	D
125789	Transketolase		IPR005478 Bacterial transketolase	0.821	0.714	0.0428197	42.58	0.370158	10.3941	11.9049	2.84959	0.00434	1345.68	3834.63	1.51075	Yes	B
131103			IPR007219 Fungal specific transcription factor	0.814	0.695	0.0437548	45.36	0.35734	11.048	12.0367	1.98435	0.00434	2117.31	4201.47	0.988669	Yes	D
109265				0.68	0.643	0.0265847	61	0.304944	10.7676	10.152	0.652656	0.00435	1743.26	1137.74	-0.615605	Yes	D
128755				0.768	0.659	0.0167766	53.62	0.321505	11.8695	11.0772	0.577429	0.00436	3741.83	2160.64	-0.792284	Yes	D
36915			IPR001986 3-phosphoshikimate 1-carboxyvinyltransferase, core	0.67	0.664	0.0362115	52.41	0.346215	10.1903	9.75321	0.738606	0.00438	1168.41	862.996	-0.437123	Yes	D
126114				0.713	0.663	0.0112144	58.3	0.33536	10.1209	9.58927	0.691792	0.0044	1113.49	770.296	-0.53159	Yes	D
102491	xylose reductase		IPR001395 Aldo/keto reductase	0.859	0.745	0.0199318	37.25	0.39042	9.47135	10.7582	2.43986	0.0045	709.84	1731.91	1.2868	Yes	B
83620	Endoplasmic oxidoreductin	SS	IPR007266 Endoplasmic reticulum oxidoreductin 1	0.746	0.674	0.0293844	56.47	0.35	10.555	12.2736	3.29113	0.0045	1504.45	4951.33	1.71858	Yes	B
148930			IPR003959 AAA ATPase, core	0.865	0.708	0.0628471	36.48	0.361193	13.8805	12.0569	0.282501	0.00453	15082.1	4260.69	-1.82367	Yes	A
129049				0.79	0.701	0.0298255	40.18	0.359146	11.2308	10.8747	0.781236	0.00455	2403.35	1877.58	-0.356171	Yes	D
123061			IPR009071 High mobility group box, HMG	0.811	0.698	0.018948	47.63	0.338338	11.6528	10.8413	0.5698	0.00462	3219.81	1834.65	-0.811473	Yes	D
122707			IPR016024 Armadillo-type fold	0.783	0.687	0.0304908	51.12	0.364098	12.1902	12.7774	1.50237	0.00467	4673.25	7020.95	0.587235	Yes	D
130378			IPR013595 Peptidase S33, tripeptidyl-peptidase C-terminal	0.736	0.646	0.0219391	58.46	0.322168	10.299	9.91553	0.766572	0.00468	1259.85	965.766	-0.383507	Yes	D
127042			IPR015590 Aldehyde dehydrogenase	0.729	0.643	0.0141236	56.44	0.328653	14.0094	13.2813	0.603711	0.00469	16491.2	9955.93	-0.728069	Yes	D
75054			IPR011600 Peptidase C14, caspase catalytic	0.701	0.64	0.0096729	61	0.330275	12.1523	11.3589	0.577004	0.00469	4551.92	2626.47	-0.793347	Yes	D
123887	Hypothetical conserved	SS		0.72	0.625	0.015661	60.25	0.307475	9.10291	9.85567	1.68501	0.00471	549.856	926.515	0.752758	Yes	D
85159			IPR001214 SET	0.788	0.66	0.0168272	49.24	0.336855	11.3818	11.9599	1.49298	0.00471	2668.4	3983.86	0.578192	Yes	D
104247				0.767	0.674	0.0307042	50.29	0.323397	10.1867	9.74562	0.736585	0.00471	1165.47	858.468	-0.441075	Yes	D
155194				0.714	0.687	0.0169379	55.8	0.321629	11.102	10.2528	0.555088	0.00472	2197.98	1220.07	-0.849213	Yes	D
147535	GH31	GH31	IPR017853 Glycoside hydrolase, catalytic core	0.734	0.665	0.0304255	57.18	0.337717	10.0457	11.1124	2.0946	0.00473	1056.96	2213.89	1.06667	Yes	B
54938	GH18	(probable fragment)	IPR011583 Chitinase II	0.815	0.735	0.0341591	47.27	0.358364	10.8545	11.5477	1.61692	0.00473	1851.48	2993.69	0.69325	Yes	D
127362				0.73	0.621	0.0202439	55.57	0.303122	11.3517	10.6888	0.631586	0.00473	2613.43	1650.61	-0.662949	Yes	D
86396				0.712	0.667	0.000717944	58.4	0.320985	11.6647	10.6578	0.497622	0.00473	3246.5	1615.53	-1.00688	Yes	A
105003	Hypothetical		IPR007087 Zinc finger, C2H2-type	0.826	0.69	0.0126236	40.61	0.339913	12.4234	13.571	2.21552	0.00475	5492.93	12169.6	1.14764	Yes	B
44831			IPR003780 Cytochrome oxidase assembly	0.732	0.647	0.0153589	56.14	0.321781	11.7255	12.6797	1.93749	0.00475	3386.41	6561.09	0.954187	Yes	D
130824				0.703	0.632	0.0083338	56.84	0.305312	10.7638	9.78272	0.506597	0.00475	1738.72	880.83	-0.981089	Yes	D
89511			IPR005828 General substrate transporter	0.781	0.693	0.0440281	47.15	0.357368	12.8002	13.7129	1.88269	0.00476	7132.34	13427.9	0.912797	Yes	D
58176			IPR012577 NIPSNAP	0.746	0.68	0.0132556	59.54	0.346242	12.4498	13.085	1.55314	0.00477	5594.56	8689.09	0.635186	Yes	D
107704				0.694	0.648	0.0199959	58.67	0.32228	11.1667	10.7571	0.752854	0.00482	2298.87	1730.71	-0.409559	Yes	D
80799			IPR000028 Chloroperoxidase	0.745	0.703	0.0279101	54.51	0.354394	12.8037	12.2647	0.688246	0.00483	7149.67	4920.74	-0.539003	Yes	D
67329			IPR001810 Cyclin-like F-box	0.707	0.612	0.0333179	57.53	0.315487	10.335	9.9401	0.760566	0.00484	1291.61	982.355	-0.394855	Yes	D
129722			IPR001578 Peptidase C12, ubiquitin carboxyl-terminal hydrolase 1	0.773	0.656	0.0333621	53.95	0.343238	10.2453	9.7655	0.717064	0.00484	1213.8	870.379	-0.479826	Yes	D
38156				0.722	0.634	-0.0252213	58.14	0.315033	12.2631	11.6918	0.673029	0.00484	4915.36	3308.18	-0.57126	Yes	D
62869	Tubulin alpha		IPR002452 Alpha tubulin	0.825	0.758	0.0240553	39.14	0.394311	12.481	13.6036	2.17739	0.00486	5716.91	12447.9	1.1226	Yes	B
130519				0.794	0.673	0.0195452	49.05	0.330719	11.0567	12.0517	1.99311	0.00487	2130.05	4245.39	0.995019	Yes	D
128991			IPR001841 Zinc finger, RING-type	0.732	0.647	0.0201902	55.57	0.326513	9.74365	9.38543	0.78013	0.00487	857.296	668.8	-0.358213	Yes	D
80500	GH2	GH2	IPR008979 Galactose-binding like	0.811	0.684	0.0373711	45.6	0.350726	13.5291	12.8483	0.623787	0.00488	11821.6	7374.14	-0.680874	Yes	D
59714				0.742	0.645	0.0267855	55.94	0.320689	13.3298	12.0485	0.411429	0.00488	10295.9	4236.04	-1.28128	Yes	A
174853	Hypothetical	72aa	IPR003088 Cytochrome c, class I	0.905	0.73	0.0435121	28.58	0.369844	9.09364	9.84234	1.68027	0.00489	546.334	917.993	0.748694	Yes	D
134322	Hypothetical			0.786	0.671	-0.019291	48.38	0.320213	9.31869	10.0922	1.70944	0.00492	638.565	1091.59	0.773527	Yes	D
124012			IPR011603 2-oxoglutarate dehydrogenase, E1 component	0.814	0.73	0.0314796	42.52	0.380672	12.3256	12.7284	1.32198	0.00493	5133.23	6786.02	0.402697	Yes	D
126800			IPR002539 MaoC-like dehydratase	0.77	0.7	0.0470409	49.21	0.369451	9.46299	9.85097	1.30855	0.00495	705.739	923.501	0.387973	Yes	D
108310			IPR013094 Alpha/beta hydrolase fold-3	0.757	0.662	0.0319716	53.11	0.338906	9.19529	9.7399	1.45863	0.00496	586.217	855.071	0.544614	Yes	D
128222			IPR003527 MAP kinase, conserved site	0.805	0.665	0.040024	48.29	0.347036	11.0517	11.813	1.69498	0.00497	2122.74	3598	0.761272	Yes	D
129971			IPR001128 Cytochrome P450	0.704	0.635	0.0284945	59.64	0.327758	10.7617	10.4352	0.797461	0.00497	1736.15	1384.52	-0.326514	Yes	D
51449				0.689	0.612	0.0123604	61	0.316283	10.389	10.0155	0.771891	0.00497	1340.92	1035.05	-0.373532	Yes	D
127602			IPR001395 Aldo/keto reductase	0.739	0.63	0.0216851	51	0.326353	11.2338	12.0659	1.78028	0.00499	2408.37	4287.56	0.8321	Yes	D
126488			IPR001395 Aldo/keto reductase	0.816	0.695	0.0400209	46.71	0.36168	11.3534	10.1964	0.448444	0.005	2616.51	1173.36	-1.157	Yes	A
125814	Sulfate permease	TMHs	IPR001902 Sulphate anion transporter	0.771	0.683	0.0380952	51.39	0.341686	10.1233	11.3233	2.29735	0.00501	1115.39	2562.45	1.19997	Yes	B
122349	Hypothetical	SS	IPR001283 Allergen V5/Tpx-1 related	0.746	0.678	0.0357273	58.52	0.312649	9.84565	10.9347	2.12731	0.00501	920.102	1957.34	1.08903	Yes	B
122206			IPR006797 MSF1	0.8	0.689	0.0206658	47.33	0.33857	11.4449	12.0258	1.49577	0.00503	2787.82	4169.91	0.580886	Yes	D
82469			IPR011249 Metalloenzyme, LuxS/M16 peptidase-like, metal-binding	0.743	0.666	0.0226145	55.35	0.339169	10.5909	11.3654	1.71061	0.00505	1542.32	2638.31	0.774511	Yes	D
103652				0.73	0.646	0.0279167	58.43	0.329165	10.2085	10.6569	1.36452	0.00506	1183.23	1614.53	0.448393	Yes	D
35825	Hypothetical	IVS; bad model	IPR008972 Cupredoxin	0.877	0.719	0.056006	29.49	0.335152	9.32618	10.9807	3.14818	0.00507	641.889	2020.78	1.65452	Yes	B
151606	GH115	SIGN-GH115		0.774	0.686	0.0305006	54.54	0.338766	9.82396	10.7601	1.91336	0.00509	906.372	1734.22	0.936108	Yes	D
130600	GH89	SIGN-GH89	IPR007781 Alpha-N-acetylglucosaminidase	0.787	0.676	0.00939451	51.14	0.327996	12.2244	11.6226	0.658931	0.00512	4785.45	3153.29	-0.6018	Yes	D
128957			IPR013154 Alcohol dehydrogenase GroES-like	0.831	0.74	0.0498637	45.73	0.411116	12.7917	11.9239	0.548006	0.00513	7090.39	3885.6	-0.867736	Yes	D
130494			IPR001395 Aldo/keto reductase	0.771	0.689	0.0287476	51.47	0.35856	9.44649	9.7942	1.27253	0.00514	697.713	887.867	0.347702	Yes	D
128318	Transporter	TMHs	IPR007114 Major facilitator superfamily	0.681	0.643	0.0300301	59.49	0.323546	9.70181	10.9659	2.40169	0.00516	832.791	2000.1	1.26405	Yes	B
128471				0.783	0.672	0.0122025	50.2	0.324157	10.4659	9.99896	0.723503	0.00516	1414.32	1023.26	-0.46693	Yes	D
130761	NADH Ubiquinone oxidoreductase		IPR013027 FAD-dependent pyridine nucleotide-disulphide oxidoreductase	0.842	0.723	0.0494839	40.32	0.374087	10.1593	11.8317	3.18746	0.00517	1143.55	3645.04	1.67241	Yes	B
88684			IPR000504 RNA recognition motif, RNP-1	0.821	0.747	0.0596077	41.36	0.430252	9.31803	9.76682	1.36489	0.00517	638.273	871.176	0.448788	Yes	D
83345			IPR000425 Major intrinsic protein	0.762	0.631	0.026919	52.26	0.319633	11.237	10.7642	0.720566	0.00517	2413.57	1739.13	-0.472797	Yes	D
64307	Hypothetical		IPR016040 NAD(P)-binding	0.719	0.637	0.0299404	58.68	0.330815	12.6065	13.9312	2.50482	0.00518	6236.54	15621.3	1.32471	Yes	B
133677			IPR001202 WW/Rsp5/WWP	0.755	0.688	0.0445956	56.53	0.337184	10.272	10.917	1.56378	0.00518	1236.46	1933.55	0.645039	Yes	D
125922			IPR001128 Cytochrome P450	0.717	0.64	0.0136196	57.91	0.329893	11.889	12.8389	1.93173	0.0053	3792.57	7326.2	0.94989	Yes	D
81118			IPR001461 Peptidase A1	0.92	0.722	0.0492188	28.91	0.369651	13.43	12.7078	0.606181	0.00532	11036.6	6690.18	-0.72218	Yes	D
88192			IPR011600 Peptidase C14, caspase catalytic	0.737	0.657	0.00988966	58.62	0.341506	11.4205	10.4302	0.50337	0.00534	2740.97	1379.72	-0.990308	Yes	D
127387				0.704	0.661	0.0490957	59.53	0.328833	10.2298	9.73292	0.708634	0.00549	1200.82	850.944	-0.496886	Yes	D
62068			IPR005844 Alpha-D-phosphohexomutase, alpha/beta/alpha domain I	0.77	0.682	0.0294332	51.7	0.353552	10.2284	10.6625	1.35104	0.00568	1199.68	1620.81	0.434074	Yes	D
103119			IPR000308 14-3-3 protein	0.861	0.748	0.0530523	36.86	0.406281	13.1241	13.6726	1.46256	0.00569	8928.12	13057.9	0.548496	Yes	D
65939			IPR000719 Protein kinase, core	0.677	0.633	0.0369308	58.96	0.312269	9.81812	9.47989	0.791013	0.0057	902.711	714.054	-0.338227	Yes	D
172704			IPR001199 Cytochrome b5	0.774	0.674	0.0440824	51.23	0.358554	11.7065	11.0809	0.64814	0.0057	3341.99	2166.08	-0.625623	Yes	D
134975				0.763	0.68	0.00914405	61	0.324045	11.294	10.203	0.469457	0.00572	2510.87	1178.74	-1.09094	Yes	A
124907			IPR004821 Cytidyltransferase-related	0.77	0.674	-0.00382323	52.69	0.346915	9.85106	10.409	1.4722	0.00579	923.559	1359.66	0.557976	Yes	D
110851				0.722	0.632	-0.00823223	58.81	0.323042	11.531	10.9806	0.682816	0.00579	2959.24	2020.62	-0.550431	Yes	D
87353	Quinate permease	TMHs	IPR005828 General substrate transporter	0.787	0.678	0.0338178	49.57	0.347241	11.8268	12.9285	2.14607	0.0058	3632.61	7795.85	1.1017	Yes	B
34428	GH12	(fragment)	IPR008985 Concanavalin A-like lectin/glucanase	0.891	0.716	0.0560119	34.95	0.334161	8.95209	10.8809	3.80744	0.00581	495.276	1885.73	1.92882	Yes	B
138875				0.711	0.656	0.0365819	57.23	0.317508	11.4268	10.8021	0.648556	0.00581	2752.96	1785.45	-0.624696	Yes	D
121878			IPR001870 B302, (SPRY)-like	0.743	0.678	0.0173519	54.31	0.360389	9.98724	9.31888	0.629223	0.00581	1014.98	638.649	-0.668356	Yes	D
109969				0.77	0.674	0.0342904	55.19	0.34776	11.4694	10.7627	0.612732	0.00581	2835.47	1737.38	-0.706673	Yes	D
112501	Ribosomal protein		IPR001813 Ribosomal protein 60S	0.851	0.704	0.0843607	31.87	0.379222	10.7608	12.1097	2.54722	0.00587	1735.07	4419.63	1.34892	Yes	B
124173			IPR000793 ATPase, F1/V1/A1 complex, alpha/beta subunit, C-terminal	0.771	0.691	0.0277208	49.85	0.369818	10.8965	11.668	1.70709	0.00587	1906.18	3254.03	0.77154	Yes	D
67814				0.723	0.644	-0.000612095	54.47	0.310878	11.2304	10.7393	0.711467	0.00587	2402.62	1709.38	-0.491132	Yes	D
125263	Lipase-GDSL	SS	IPR013830 Esterase, SGNH hydrolase-type	0.751	0.678	-0.000294414	59.58	0.326724	11.2079	12.233	2.0351	0.00589	2365.5	4814.03	1.0251	Yes	B
123496				0.726	0.652	0.020088	57.54	0.322264	11.9108	12.8026	1.85552	0.00593	3850.45	7144.56	0.891821	Yes	D
131618			IPR003042 Aromatic-ring hydroxylase	0.792	0.669	0.0316892	48.2	0.358556	10.3166	11.1442	1.77476	0.00595	1275.28	2263.31	0.827623	Yes	D
126058	Peroxidase		IPR001621 Fungal lignin peroxidase	0.788	0.673	0.0256209	44.68	0.343975	9.94385	9.44332	0.706845	0.00595	984.911	696.182	-0.500533	Yes	D
123978				0.729	0.675	-0.0172588	49.48	0.334648	9.32192	9.88945	1.48198	0.00596	639.996	948.465	0.567529	Yes	D
85646				0.714	0.645	0.0248335	56.45	0.331631	12.0021	12.4734	1.38639	0.006	4101.82	5686.72	0.471332	Yes	D
123431				0.772	0.619	0.0237933	49.79	0.326193	9.34409	9.69631	1.27652	0.00602	649.907	829.622	0.352215	Yes	D
122277			IPR000644 Cystathionine beta-synthase, core	0.806	0.692	0.0277073	45.15	0.360007	11.3195	11.8481	1.44247	0.00604	2555.78	3686.64	0.528544	Yes	D
126133			IPR000537 UbiA prenyltransferase	0.723	0.674	-0.00608891	61	0.3189	11.6751	10.2076	0.361606	0.00617	3270.12	1182.5	-1.46751	Yes	A
124247				0.772	0.671	0.0196146	52.75	0.314204	12.5558	12.9245	1.29121	0.00618	6020.93	7774.26	0.36872	Yes	D
129961	ER-derived vesicles protein ERV41		IPR012936 Protein of unknown function DUF1692	0.783	0.659	0.0455112	49.65	0.324808	11.4574	12.7066	2.37699	0.00619	2812.13	6684.44	1.24914	Yes	B
125395				0.712	0.683	-0.00565638	61	0.328239	10.9706	10.3811	0.664557	0.00621	2006.69	1333.56	-0.589535	Yes	D
86064			IPR010987 Glutathione S-transferase, C-terminal-like	0.837	0.72	0.0450006	40.63	0.367614	12.09	11.8016	0.818766	0.00624	4359.75	3569.63	-0.288476	Yes	D
79076	GH16	SIGN-GH16	IPR008985 Concanavalin A-like lectin/glucanase	0.762	0.69	0.0143187	54.53	0.334022	11.8559	10.6533	0.434501	0.00625	3706.57	1610.51	-1.20257	Yes	A
80123			IPR012951 Berberine/berberine-like	0.702	0.639	0.0118723	58.55	0.334164	11.2745	9.84556	0.371415	0.00639	2477.14	920.045	-1.4289	Yes	A
122342	Hypothetical conserved	Possible OR	IPR016040 NAD(P)-binding	0.77	0.678	0.031058	55.22	0.343496	10.2503	11.6574	2.65186	0.00642	1218.04	3230.09	1.40701	Yes	B
125345			IPR004365 Nucleic acid binding, OB-fold, tRNA/helicase-type	0.727	0.651	0.0224382	55.12	0.338489	12.1098	12.7942	1.60697	0.00644	4420.03	7102.84	0.684345	Yes	D
103784	Acyl-CoA dehydrogenase family member	may function as OR	IPR009075 Acyl-CoA dehydrogenase/oxidase C-terminal	0.795	0.691	0.0389544	48.09	0.373895	9.61964	10.8028	2.27076	0.00649	786.684	1786.38	1.18318	Yes	B
122396			IPR009022 Elongation factor G, III and V	0.83	0.727	0.049882	35.07	0.394091	12.7411	13.5176	1.71298	0.00651	6846.4	11727.8	0.776507	Yes	D
118966			IPR007114 Major facilitator superfamily	0.727	0.665	0.0203136	55.41	0.33553	11.4665	10.6248	0.557947	0.00651	2829.93	1578.95	-0.8418	Yes	D
128591	Hypothetical			0.798	0.666	0.0271779	47.6	0.352471	9.44091	11.1274	3.2188	0.00655	695.02	2237.12	1.68652	Yes	B
129545			IPR002048 Calcium-binding EF-hand	0.84	0.735	0.0384451	42.65	0.401597	12.0307	12.3991	1.29088	0.00656	4184.1	5401.18	0.368357	Yes	D
58452			IPR002791 Protein of unknown function DUF89	0.792	0.712	0.0498186	49.33	0.36868	12.2236	10.3044	0.26439	0.00656	4782.8	1264.53	-1.91926	Yes	A
87441	Hypothetical	TMH		0.755	0.686	0.0280187	51.12	0.346829	13.5777	14.3843	1.749	0.00657	12226.7	21384.4	0.806528	Yes	D
131764			IPR017441 Protein kinase ATP binding, conserved site	0.695	0.631	-0.0123602	61	0.309301	11.5373	10.4419	0.467998	0.00658	2972.27	1391.01	-1.09543	Yes	A
127745	Hypothetical	Arg/His rich. No ATG		0.699	0.671	-0.00640722	54.31	0.348363	9.42032	12.4638	8.24492	0.00659	685.171	5649.16	3.04351	Yes	B
122543	PL8	SIGN-PL8	IPR008929 Chondroitin AC/alginate lyase	0.752	0.658	0.0146989	56.59	0.324311	9.91277	10.6769	1.69831	0.0066	963.92	1637.04	0.764102	Yes	D
125846			IPR009215 Predicted TIM-barrel signal transduction protein	0.74	0.652	0.0226063	55.81	0.358667	10.8791	10.4936	0.765536	0.0066	1883.36	1441.77	-0.385458	Yes	D
126092	catechol 1,2-diooxygenase		IPR007535 Catechol dioxygenase, N-terminal	0.795	0.702	0.0164726	50.16	0.371882	10.946	12.0586	2.16232	0.00669	1972.8	4265.83	1.11258	Yes	B
123188			IPR009078 Ferritin/ribonucleotide reductase-like	0.831	0.731	0.0447747	44.13	0.377906	12.4833	13.1117	1.54579	0.0067	5726.03	8851.28	0.628345	Yes	D
108558			IPR000772 Ricin B lectin	0.727	0.656	0.00875528	58.97	0.307115	10.9981	10.4818	0.699176	0.00674	2045.25	1429.99	-0.516273	Yes	D
88470			IPR001128 Cytochrome P450	0.702	0.642	0.0195758	57.45	0.333562	12.4332	11.3354	0.467242	0.00674	5530.48	2584.07	-1.09776	Yes	A
123982	Ribosomal protein		IPR001014 Ribosomal protein L23, conserved site	0.878	0.745	0.0536489	35.07	0.391258	11.7056	12.8428	2.19949	0.00675	3339.9	7346.09	1.13717	Yes	B
123547			IPR000591 Pleckstrin/ G-protein, interacting region	0.781	0.69	0.0318818	49.36	0.356768	12.1946	12.9018	1.63264	0.00675	4687.43	7652.9	0.707203	Yes	D
130730			IPR002482 Peptidoglycan-binding LysM	0.89	0.753	0.0218476	29.27	0.377175	9.60404	10.2959	1.61538	0.00675	778.223	1257.13	0.691874	Yes	D
155952			IPR017450 POLO box	0.784	0.659	0.0347297	48.51	0.343421	10.423	11.0343	1.52767	0.00675	1372.86	2097.29	0.611337	Yes	D
122199			IPR006797 MSF1	0.751	0.625	0.0087004	53.23	0.309349	12.5229	12.9158	1.31302	0.00677	5885.22	7727.41	0.39289	Yes	D
81122	GH15-CBM20	SIGN-GH15-CBM20	IPR013784 Carbohydrate-binding-like fold	0.789	0.685	0.0418886	51.65	0.328214	10.089	9.28241	0.571727	0.00678	1089.17	622.707	-0.806601	Yes	D
79624			IPR000120 Amidase signature enzyme	0.706	0.639	0.0247863	59.15	0.325189	11.5845	12.0116	1.34453	0.00679	3071.04	4129.07	0.427099	Yes	D
68028			IPR003042 Aromatic-ring hydroxylase	0.729	0.673	0.028694	57.71	0.36217	9.52268	10.3051	1.72005	0.00682	735.55	1265.18	0.78245	Yes	D
124175			IPR005123 2OG-Fe(II) oxygenase	0.716	0.646	0.0518708	60.37	0.330833	10.295	9.89899	0.759934	0.00682	1256.37	954.757	-0.396054	Yes	D
86080				0.689	0.606	0.00855964	61	0.302357	11.4449	10.9223	0.696113	0.00682	2787.7	1940.56	-0.522607	Yes	D
83924			IPR008476 Protein of unknown function DUF757	0.901	0.728	0.0704245	33.4	0.408003	9.73633	10.63	1.85791	0.00683	852.957	1584.72	0.893678	Yes	D
131025	Hypothetical			0.749	0.669	0.00617721	53.47	0.333801	12.9783	13.7279	1.68127	0.00683	8069.76	13567.4	0.749548	Yes	D
80861	Proteosome subunit		IPR001353 20S proteasome, A and B subunits	0.803	0.699	0.0434031	50.24	0.362222	9.94068	11.568	3.08946	0.00686	982.75	3036.16	1.62735	Yes	B
126874				0.786	0.714	0.0397263	46.65	0.325668	9.95764	9.63456	0.799362	0.00695	994.371	794.862	-0.323078	Yes	D
131831			IPR000425 Major intrinsic protein	0.731	0.655	0.0325521	59.04	0.326412	12.2139	11.7999	0.750563	0.00696	4750.49	3565.53	-0.413954	Yes	D
65137				0.753	0.654	0.0218539	56.72	0.321973	12.0308	11.3293	0.614913	0.00702	4184.44	2573.08	-0.701546	Yes	D
79830	Ribosomal protein		IPR005822 Ribosomal protein L13	0.83	0.733	0.0211156	39.45	0.385407	11.0264	12.2122	2.27489	0.00713	2085.81	4744.99	1.1858	Yes	B
86745	Alcohol dehydrogenase		IPR012132 Glucose-methanol-choline oxidoreductase	0.72	0.658	0.0172643	57.13	0.336361	12.3712	13.1322	1.69467	0.00713	5297.81	8978.01	0.761002	Yes	D
128522	HSP		IPR013126 Heat shock protein 70	0.825	0.73	0.0484021	40.57	0.407903	11.0939	12.7017	3.04792	0.00715	2185.7	6661.82	1.60782	Yes	B
127661			IPR001810 Cyclin-like F-box	0.758	0.661	0.0310963	51.94	0.341371	11.1224	10.7873	0.792748	0.00715	2229.35	1767.31	-0.335065	Yes	D
175470	GH79-GPI	SIGN-GH79-GPI	IPR001547 Glycoside hydrolase, family 5	0.772	0.678	0.0463554	54.23	0.336643	11.4762	12.6031	2.18396	0.00717	2848.86	6221.77	1.12695	Yes	B
140780			IPR000038 Cell division/GTP binding protein	0.798	0.667	0.0388653	47.38	0.369808	13.2596	13.7023	1.35912	0.00717	9807.23	13329.2	0.442674	Yes	D
131183				0.715	0.63	0.0184289	57.52	0.310076	10.1104	9.71813	0.761934	0.00717	1105.43	842.265	-0.392262	Yes	D
132056	Hypothetical	106aa		0.8	0.666	0.0147925	43.16	0.332938	9.70993	10.501	1.73032	0.00718	837.491	1449.14	0.791043	Yes	D
123306			IPR004434 Isocitrate dehydrogenase NAD-dependent, mitochondrial	0.78	0.7	0.0574598	48.39	0.366487	11.2112	11.9825	1.70683	0.00718	2370.84	4046.62	0.771317	Yes	D
88274				0.728	0.652	0.024956	59.4	0.323025	11.7957	11.3059	0.71212	0.00719	3555.11	2531.66	-0.489807	Yes	D
127105	Hypothetical	SS, TMHs, no paralogs		0.851	0.711	0.0571981	32.29	0.366502	9.03928	10.5921	2.93387	0.0072	526.132	1543.61	1.5528	Yes	B
80061			IPR001394 Peptidase C19, ubiquitin carboxyl-terminal hydrolase 2	0.773	0.665	0.0333056	50.07	0.333152	9.14793	9.8422	1.61806	0.0072	567.285	917.904	0.69427	Yes	D
130383	Aldehyde reductase		IPR001395 Aldo/keto reductase	0.811	0.68	0.0208199	45.6	0.359868	9.90225	10.9984	2.13786	0.00722	956.917	2045.76	1.09617	Yes	B
42138	GH16	(probable fragment)	IPR008985 Concanavalin A-like lectin/glucanase	0.772	0.661	0.0368277	58.36	0.315076	11.7197	12.5172	1.73806	0.00726	3372.7	5861.97	0.797478	Yes	D
122063	GH16	SIGN-GH16	IPR002048 Calcium-binding EF-hand	0.726	0.644	0.0402473	52.24	0.307267	10.5146	10.0367	0.718036	0.00742	1462.9	1050.42	-0.477872	Yes	D
47053	GMC OR (glucose oxidase-like)	SS	IPR012132 Glucose-methanol-choline oxidoreductase	0.825	0.681	0.0224898	42.17	0.326735	9.48004	12.0211	5.82017	0.00743	714.129	4156.35	2.54106	Yes	B
127234	GMC OR		IPR012132 Glucose-methanol-choline oxidoreductase	0.746	0.645	0.0124803	55.72	0.33216	10.9376	10.1587	0.5828	0.00743	1961.33	1143.07	-0.778928	Yes	D
114276	GT8	GT8	IPR002495 Glycosyl transferase, family 8	0.753	0.671	0.0240453	57.07	0.328013	11.4074	11.8342	1.34432	0.00744	2716.17	3651.42	0.426873	Yes	D
85210			IPR013094 Alpha/beta hydrolase fold-3	0.739	0.669	0.00234642	53.28	0.334645	11.7714	11.2717	0.707284	0.00744	3495.71	2472.46	-0.499638	Yes	D
88416	UDP-glucose pyrophosphorylase	79 aa TMH	IPR002618 UTP--glucose-1-phosphate uridylyltransferase	0.882	0.718	0.0776989	35.54	0.383845	12.6017	13.6044	2.00372	0.00745	6215.78	12454.7	1.00268	Yes	B
53128	Hypothetical conserved	possible esterase/lipase	IPR013094 Alpha/beta hydrolase fold-3	0.748	0.666	0.0145906	57.91	0.33359	10.392	12.5822	4.56363	0.00745	1343.7	6132.12	2.19018	Yes	B
128636			IPR007114 Major facilitator superfamily	0.748	0.668	0.0225668	55.21	0.330472	10.7743	11.4974	1.65072	0.00745	1751.36	2890.99	0.723091	Yes	D
122371			IPR001515 Ribosomal protein L32e	0.831	0.735	0.0600897	41.66	0.392969	12.2401	12.8905	1.56955	0.00745	4837.75	7593.14	0.650352	Yes	D
116567				0.715	0.653	0.0171477	59.2	0.309836	9.67198	9.17843	0.710275	0.00746	815.748	579.406	-0.49355	Yes	D
127660			IPR004840 Amino acid permease, conserved site	0.748	0.689	0.0393777	55.61	0.346442	11.6053	10.4418	0.446423	0.00746	3115.59	1390.87	-1.16352	Yes	A
128308	GH10	SIGN-GH10 Long UTR	IPR017853 Glycoside hydrolase, catalytic core	0.771	0.666	0.0259689	51.88	0.345219	10.6862	11.1991	1.42697	0.00754	1647.65	2351.13	0.512951	Yes	D
79232	Hypothetical	125 aa TMHs		0.782	0.697	0.0237979	42.77	0.364063	11.2141	12.4469	2.35024	0.00772	2375.62	5583.29	1.23281	Yes	B
131613			IPR001680 WD40 repeat	0.719	0.654	0.0324056	55.22	0.332246	9.53763	9.18753	0.784529	0.00779	743.212	583.072	-0.350101	Yes	D
118383			IPR001155 NADH:flavin oxidoreductase/NADH oxidase, N-terminal	0.725	0.65	0.0457043	56.24	0.335883	10.1671	9.65477	0.701067	0.00779	1149.78	806.075	-0.512375	Yes	D
124021	Hypothetical conserved	TMHs(2)	IPR003137 Protease-associated PA	0.765	0.657	0.0399116	52.95	0.32062	10.2871	11.6637	2.59671	0.0079	1249.43	3244.41	1.37669	Yes	B
68483			IPR007114 Major facilitator superfamily	0.684	0.627	0.0242197	61	0.316045	9.52526	9.14095	0.766147	0.0079	736.867	564.547	-0.384307	Yes	D
129234			IPR005140 eRF1 domain 1	0.83	0.716	0.0434462	39.64	0.391792	10.0828	10.8105	1.65595	0.00791	1084.52	1795.91	0.727661	Yes	D
152157			IPR001680 WD40 repeat	0.731	0.668	0.0301497	58.12	0.320973	11.064	10.7182	0.786885	0.00795	2140.91	1684.65	-0.345776	Yes	D
128889			IPR001594 Zinc finger, DHHC-type	0.729	0.647	0.0218999	58.66	0.314666	9.66832	9.31621	0.783434	0.00802	813.681	637.468	-0.352116	Yes	D
132181			IPR004840 Amino acid permease, conserved site	0.719	0.655	0.0173909	58.88	0.319088	12.378	11.9881	0.763164	0.00802	5323.1	4062.38	-0.389935	Yes	D
122836				0.744	0.696	0.0149159	57.48	0.345166	10.5278	11.1466	1.53561	0.00803	1476.31	2267.03	0.618807	Yes	D
79815	Zinc transporter	TMHs	IPR002524 Cation efflux protein	0.736	0.648	0.0220194	56.87	0.316111	11.0241	12.0662	2.05932	0.00804	2082.46	4288.45	1.04217	Yes	B
149192			IPR009036 Molybdenum cofactor biosynthesis	0.772	0.662	0.0340625	50.95	0.354578	9.74748	10.2878	1.45431	0.00804	859.575	1250.09	0.54034	Yes	D
131812			IPR002453 Beta tubulin	0.736	0.677	0.030793	55.97	0.355166	11.3624	11.7646	1.3216	0.00804	2632.76	3479.47	0.402282	Yes	D
128071	GT8	GT8	IPR002495 Glycosyl transferase, family 8	0.741	0.664	0.03267	58.15	0.325686	11.3699	10.9842	0.765423	0.00804	2646.54	2025.72	-0.385671	Yes	D
78979				0.807	0.714	0.00524759	46.09	0.348498	12.4858	10.1265	0.194887	0.00804	5735.76	1117.83	-2.35929	Yes	A
127543			IPR001128 Cytochrome P450	0.837	0.703	0.0524988	39.84	0.367647	10.302	9.99891	0.81053	0.00806	1262.41	1023.23	-0.303062	Yes	D
80849				0.724	0.655	0.018364	59.94	0.318172	11.0884	10.5198	0.674308	0.00806	2177.37	1468.22	-0.56852	Yes	D
113765			IPR001680 WD40 repeat	0.712	0.626	0.0328681	58.9	0.31901	11.3409	10.6006	0.598632	0.00806	2593.89	1552.78	-0.740259	Yes	D
104706				0.748	0.659	0.00924856	55.9	0.31876	12.1253	11.3093	0.567988	0.00806	4467.8	2537.65	-0.816069	Yes	D
79019	FAD-dependent monooxygenase		IPR013027 FAD-dependent pyridine nucleotide-disulphide oxidoreductase	0.784	0.693	0.0291239	52.08	0.364087	10.775	11.924	2.21765	0.00807	1752.2	3885.76	1.14903	Yes	B
125219	GT39	GT39	IPR003342 Glycosyl transferase, family 39	0.782	0.699	0.0389578	52.02	0.344661	12.1726	12.6869	1.42835	0.00807	4616.55	6594.01	0.514349	Yes	D
84231			IPR000630 Ribosomal protein S8	0.875	0.726	0.0404314	34.59	0.382083	11.2767	11.9513	1.59612	0.00808	2481.06	3960.07	0.674573	Yes	D
127882			IPR008942 ENTH/VHS	0.79	0.693	0.0359776	51.19	0.354995	13.0182	13.5172	1.41325	0.00808	8295.88	11724.2	0.49902	Yes	D
78832				0.834	0.725	0.0505094	44.22	0.365901	12.6086	12.1827	0.744351	0.00808	6245.67	4648.98	-0.425944	Yes	D
88410			IPR002347 Glucose/ribitol dehydrogenase	0.77	0.685	0.0325432	52.81	0.360413	9.88054	10.771	1.85375	0.00809	942.625	1747.39	0.890449	Yes	D
85474	GH61	SIGN-GH61	IPR005103 Glycoside hydrolase, family 61	0.834	0.741	0.0454744	41.87	0.365806	9.97405	11.0277	2.07579	0.00819	1005.75	2087.73	1.05366	Yes	B
122633	Heat shock protein		IPR003959 AAA ATPase, core	0.806	0.681	0.0525586	44.6	0.376863	10.7127	11.7176	2.00691	0.00821	1678.15	3367.89	1.00497	Yes	B
158214				0.676	0.614	0.018871	60.66	0.313901	9.68842	9.43291	0.837692	0.00824	825.097	691.176	-0.255507	Yes	D
127130				0.71	0.644	0.0215872	57.14	0.331937	12.416	11.6734	0.597641	0.00826	5465.13	3266.18	-0.74265	Yes	D
129474			IPR016040 NAD(P)-binding	0.836	0.688	0.0505684	41.06	0.36399	9.35348	9.84372	1.40468	0.00827	654.151	918.872	0.490243	Yes	D
69697	Hypothetical conserved	nitroreductase-related	IPR000415 Nitroreductase	0.92	0.712	0.0492891	25.76	0.361281	8.9653	10.0292	2.09052	0.00828	499.832	1044.91	1.06386	Yes	B
124126	Hypothetical conserved	2889aa;	IPR003864 Protein of unknown function DUF221	0.707	0.639	0.0305685	57.52	0.320111	10.2991	11.4774	2.26308	0.00828	1259.91	2851.29	1.17829	Yes	B
63209			IPR005615 Glutathione synthase, eukaryotic	0.713	0.615	0.0381962	58.31	0.325192	11.0158	11.787	1.70666	0.00828	2070.52	3533.69	0.771173	Yes	D
103246			IPR004129 Glycerophosphoryl diester phosphodiesterase	0.829	0.696	0.0467529	45.84	0.355032	8.87488	9.36216	1.4018	0.00829	469.467	658.099	0.487282	Yes	D
138812				0.645	0.582	0.0307377	59.95	0.276664	10.1538	9.64223	0.701439	0.00831	1139.23	799.099	-0.51161	Yes	D
89230			IPR002893 Zinc finger, MYND-type	0.711	0.625	0.00386961	60	0.31842	10.2534	9.94742	0.808915	0.00834	1220.59	987.352	-0.305939	Yes	D
122417				0.746	0.651	0.0053414	54.27	0.31072	10.5007	11.1376	1.55497	0.00835	1448.9	2253	0.636889	Yes	D
76188			IPR015880 Zinc finger, C2H2-like	0.731	0.661	0.0228511	58.94	0.348237	10.8087	11.6887	1.84031	0.00836	1793.73	3301.03	0.879946	Yes	D
127398				0.678	0.631	0.0144198	61	0.303891	11.6335	10.9055	0.603725	0.00836	3177.18	1918.14	-0.728036	Yes	D
127401			IPR003594 ATP-binding region, ATPase-like	0.692	0.629	0.0205554	59.79	0.320078	12.1939	11.1805	0.495378	0.00836	4685.09	2320.89	-1.0134	Yes	A
137158			IPR001461 Peptidase A1	0.758	0.66	0.0272352	51.15	0.321105	12.3263	10.6398	0.310694	0.00836	5135.4	1595.53	-1.68643	Yes	A
127226			IPR007114 Major facilitator superfamily	0.715	0.664	0.0196362	54.61	0.318467	12.2318	11.5213	0.611096	0.00837	4809.9	2939.31	-0.710529	Yes	D
102296				0.758	0.656	0.0301278	51.67	0.335562	10.479	11.4613	1.9756	0.00845	1427.26	2819.69	0.982293	Yes	D
103662				0.681	0.668	0.0565231	40.17	0.374334	9.25623	9.92835	1.59342	0.00845	611.509	974.386	0.672123	Yes	D
149284			IPR003042 Aromatic-ring hydroxylase	0.727	0.664	0.0193987	56.19	0.350789	9.85971	9.53807	0.800158	0.0085	929.113	743.439	-0.321642	Yes	D
159015			IPR012960 DKCLD	0.778	0.713	0.0598226	49.82	0.392782	10.4961	11.1808	1.60733	0.00853	1444.26	2321.4	0.684664	Yes	D
124277	GT1	GT1	IPR002213 UDP-glucuronosyl/UDP-glucosyltransferase	0.775	0.667	0.0241821	51.45	0.348623	9.67321	9.31168	0.778336	0.00853	816.444	635.47	-0.361536	Yes	D
109865			IPR014001 DEAD-like helicase, N-terminal	0.742	0.656	0.0228791	57.15	0.35551	12.1124	12.7441	1.54932	0.00856	4428	6860.41	0.631638	Yes	D
126952				0.768	0.704	0.014663	51.34	0.313909	12.793	13.4709	1.59971	0.00868	7097.28	11353.7	0.677813	Yes	D
167690	Delta 12 Fatty acid desaturase	Family expansion. At least 4 paralogs 112068, 155708, 58880, 109092. Cluster 202 [740]	IPR005804 Fatty acid desaturase, type 1	0.736	0.67	0.01292	58.45	0.32531	10.6677	10.1069	0.677924	0.0087	1626.62	1102.73	-0.560804	Yes	D
122011				0.775	0.705	0.0311818	51.8	0.334403	9.47416	10.3201	1.79746	0.00871	711.224	1278.4	0.845958	Yes	D
107835	Hypothetical	TMHs	IPR007913 Protein of unknown function UPF0187	0.75	0.659	0.0173433	53.3	0.324066	12.3422	13.447	2.15073	0.00872	5192.42	11167.4	1.10482	Yes	B
105954				0.729	0.675	0.003353	57.7	0.31681	13.1106	13.8524	1.67237	0.00877	8844.47	14791.2	0.741894	Yes	D
127641	Ribosomal protein		IPR000218 Ribosomal protein L14b/L23e	0.79	0.71	0.049962	40.16	0.385147	11.4798	12.5322	2.07397	0.0088	2856.1	5923.48	1.05239	Yes	B
79298			IPR003703 Acyl-CoA thioesterase	0.743	0.669	0.0240993	56.64	0.342991	11.108	11.6191	1.42512	0.00882	2207.2	3145.51	0.511087	Yes	D
123089			IPR009060 UBA-like	0.682	0.636	0.00970226	58.69	0.316177	10.8321	10.5793	0.839268	0.00882	1822.96	1529.96	-0.252796	Yes	D
123883			IPR005123 2OG-Fe(II) oxygenase	0.736	0.659	0.00660465	58.41	0.343347	10.2408	9.83034	0.752399	0.00882	1209.98	910.389	-0.410431	Yes	D
167059	OR		IPR016040 NAD(P)-binding	0.89	0.671	0.0694003	30.05	0.358768	8.79865	10.1208	2.50043	0.00883	445.305	1113.45	1.32218	Yes	B
131768	Hypothetical	SS		0.733	0.692	0.0133662	52.28	0.351304	11.8188	12.9199	2.14513	0.00884	3612.6	7749.51	1.10107	Yes	B
128638			IPR008973 C2 calcium/lipid-binding region, CaLB	0.712	0.639	0.0227848	57.95	0.325398	11.2168	10.7075	0.702543	0.00884	2380.12	1672.14	-0.509341	Yes	D
124813				0.86	0.714	0.0199264	36.93	0.365723	10.8756	10.5566	0.801615	0.00887	1878.81	1506.09	-0.319019	Yes	D
127675			IPR003042 Aromatic-ring hydroxylase	0.689	0.653	0.0160108	60.66	0.343537	10.6009	9.96087	0.641716	0.0089	1553.02	996.599	-0.639992	Yes	D
128633	GH1	SIGN-GH1	IPR017853 Glycoside hydrolase, catalytic core	0.79	0.681	0.0386024	50.71	0.328866	9.46872	9.73546	1.20308	0.00893	708.547	852.443	0.266734	Yes	D
85225			IPR016040 NAD(P)-binding	0.888	0.734	0.0549806	33.86	0.393634	9.58566	10.1336	1.46199	0.00894	768.371	1123.35	0.547929	Yes	D
89048	Hypothetical conserved	SS		0.846	0.752	0.0362953	34.93	0.367675	11.6823	13.2954	3.05906	0.00895	3286.51	10053.6	1.61309	Yes	B
129418	Peroxidase	SS, High oxidation potential	IPR001621 Fungal lignin peroxidase	0.767	0.709	0.0444703	49.06	0.372928	10.2165	12.9188	6.50845	0.00895	1189.78	7743.61	2.70231	Yes	B
103572	Cytochrome b2, mitochondrial	hydroxyacid hydrolase	IPR001199 Cytochrome b5	0.718	0.647	0.0138133	57.99	0.333699	11.3003	12.5167	2.32376	0.00895	2521.87	5860.18	1.21646	Yes	B
88758				0.757	0.639	0.0377775	45.74	0.314915	11.2973	12.0003	1.62793	0.00895	2516.63	4096.91	0.703039	Yes	D
128541			IPR011051 Cupin, RmlC-type	0.798	0.711	0.0233709	46.54	0.363158	10.2385	10.5685	1.25698	0.00895	1208.1	1518.55	0.329959	Yes	D
80138	Hypothetical	TMHs		0.764	0.687	0.0149333	52.77	0.329544	13.2696	14.4608	2.2834	0.00897	9875.31	22549.2	1.19118	Yes	B
102167				0.716	0.669	0.0109488	59.01	0.32531	10.5123	10.1913	0.80053	0.00897	1460.57	1169.24	-0.320973	Yes	D
127694			IPR007138 Antibiotic biosynthesis monooxygenase	0.743	0.676	0.0132021	54.3	0.35099	12.0782	10.6333	0.367296	0.00897	4324.24	1588.28	-1.44499	Yes	A
149002			IPR003819 Taurine catabolism dioxygenase TauD/TfdA	0.741	0.668	0.00955105	56.44	0.324725	10.4001	10.8001	1.31947	0.00905	1351.26	1782.95	0.399961	Yes	D
89281	Hypothetical			0.836	0.725	0.0265397	39.48	0.354439	10.5878	12.0319	2.72093	0.00911	1539	4187.49	1.4441	Yes	B
125744	EXPN-GPI	SIGN-EXPN-GPI	IPR009009 Barwin-related endoglucanase	0.826	0.723	0.0331835	46.18	0.323141	12.3643	13.5479	2.27145	0.00912	5272.49	11976.3	1.18362	Yes	B
112574			IPR001128 Cytochrome P450	0.708	0.627	0.0237095	58.28	0.318116	9.4991	9.16706	0.79441	0.00912	723.626	574.857	-0.332044	Yes	D
142992	Ribosomal protein		IPR000509 Ribosomal protein L36e	0.84	0.712	0.00485972	35.55	0.386628	11.0221	12.2697	2.37447	0.00925	2079.59	4937.89	1.24761	Yes	B
79154			IPR016196 MFS general substrate transporter	0.701	0.627	0.0284322	59.7	0.313602	11.7759	12.3514	1.49025	0.00925	3506.68	5225.81	0.575552	Yes	D
112771	Hypothetical		IPR000626 Ubiquitin	0.818	0.675	0.0350924	42.18	0.338096	11.3238	12.7741	2.73269	0.00937	2563.32	7004.81	1.45032	Yes	B
127413				0.748	0.69	0.0232333	50.96	0.363716	11.3349	10.9916	0.788244	0.00939	2583.19	2036.18	-0.343287	Yes	D
82056				0.683	0.635	0.0158127	58.85	0.331429	10.3484	9.82375	0.695131	0.00949	1303.69	906.24	-0.524644	Yes	D
80270			IPR014756 Immunoglobulin E-set	0.801	0.697	0.0387384	51.04	0.370022	12.257	12.8968	1.55807	0.00954	4894.85	7626.52	0.639764	Yes	D
129275	succinate dehydrogenase		IPR013027 FAD-dependent pyridine nucleotide-disulphide oxidoreductase	0.818	0.725	0.0372595	41.55	0.390408	11.0572	12.2593	2.30072	0.00956	2130.86	4902.49	1.20209	Yes	B
162500	Hypothetical conserved	related to acyl transferases	IPR016035 Acyl transferase/acyl hydrolase/lysophospholipase	0.739	0.65	0.0215388	55.72	0.333936	10.7958	12.9866	4.56561	0.00956	1777.68	8116.21	2.19081	Yes	B
131937				0.732	0.662	0.0261331	56.95	0.340697	10.2291	9.93645	0.816407	0.00956	1200.23	979.872	-0.29264	Yes	D
122590			IPR002523 Mg2+ transporter protein, CorA-like	0.71	0.658	0.0176649	55.85	0.326779	11.667	11.3464	0.800714	0.00971	3251.82	2603.78	-0.32064	Yes	D
128214			IPR001077 O-methyltransferase, family 2	0.721	0.645	0.0259522	59.62	0.333493	11.0643	10.5318	0.691329	0.0098	2141.42	1480.42	-0.532555	Yes	D
84818				0.732	0.639	0.0101805	53.64	0.301186	12.609	11.8625	0.596059	0.00981	6247.1	3723.62	-0.746473	Yes	D
86951	Lipase	SS	IPR002018 Carboxylesterase, type B	0.777	0.691	0.0367649	53.6	0.348754	13.522	9.68172	0.0698155	0.00983	11763.5	821.274	-3.84031	Yes	A
122318				0.779	0.674	0.00360229	51.29	0.331205	9.64461	10.0865	1.35835	0.00985	800.418	1087.25	0.44186	Yes	D
86929			IPR000911 Ribosomal protein L11	0.839	0.685	0.0576838	36.39	0.380689	12.945	13.5681	1.54019	0.00991	7885.63	12145.4	0.623104	Yes	D
88412			IPR001810 Cyclin-like F-box	0.709	0.658	0.00494993	60.52	0.334078	9.9006	9.65311	0.84236	0.00993	955.823	805.148	-0.247491	Yes	D
89622				0.718	0.727	0.0487915	51.11	0.398098	10.9061	10.5921	0.804424	0.01	1918.88	1543.6	-0.313972	Yes	D
50822			IPR013026 Tetratricopeptide region	0.744	0.666	0.0213098	61	0.35304	10.7349	11.2208	1.40039	0.0101	1704.28	2386.65	0.485825	Yes	D
130466			IPR001128 Cytochrome P450	0.712	0.632	0.0161647	59.32	0.314689	9.72323	9.43497	0.818891	0.0101	845.247	692.164	-0.288257	Yes	D
130705			IPR008162 Inorganic pyrophosphatase	0.675	0.631	0.0200881	59.63	0.320479	10.6414	10.2586	0.766952	0.0101	1597.27	1225.03	-0.382791	Yes	D
112843				0.71	0.68	0.0257937	51.95	0.329266	12.3568	11.9637	0.761498	0.0101	5245.27	3994.25	-0.393087	Yes	D
87097				0.697	0.625	0.00996561	58.28	0.29497	10.8365	10.2118	0.648562	0.0101	1828.54	1185.92	-0.624683	Yes	D
101856				0.743	0.655	0.0144114	56.77	0.340297	9.49693	9.86934	1.29451	0.0102	722.538	935.335	0.372405	Yes	D
130634			IPR015366 Peptidase S53, propeptide	0.767	0.66	0.0118053	53.95	0.331066	12.988	12.2626	0.604861	0.0102	8123.97	4913.86	-0.725325	Yes	D
86589	GT4	GT4	IPR001296 Glycosyl transferase, group 1	0.858	0.722	0.0487566	38.82	0.373452	12.6207	11.6683	0.516791	0.0102	6297.96	3254.73	-0.952346	Yes	D
122748			IPR004087 K Homology	0.78	0.69	0.0335627	46.84	0.367292	11.9782	12.4757	1.41178	0.0103	4034.66	5696.03	0.497515	Yes	D
122569			IPR004000 Actin/actin-like	0.706	0.642	0.0482578	54.77	0.34304	10.9002	11.2661	1.28867	0.0103	1911.08	2462.76	0.365887	Yes	D
122002				0.746	0.661	0.000916247	50.73	0.327771	11.7938	10.3219	0.360509	0.0103	3550.53	1280	-1.47189	Yes	A
123497	GH13	CBM48-GH13	IPR006048 Alpha-amylase, C-terminal all beta	0.801	0.694	0.0320654	50.15	0.355055	9.635	10.6869	2.07327	0.0104	795.104	1648.47	1.05191	Yes	B
83486	Hypothetical	TMHs SS		0.726	0.655	0.0369751	58.34	0.323613	9.60124	10.6258	2.03429	0.0104	776.714	1580.07	1.02453	Yes	B
81326				0.827	0.713	0.0217289	42.04	0.351827	11.5966	12.3757	1.71612	0.0104	3096.79	5314.47	0.779152	Yes	D
130027				0.673	0.619	0.0393314	61	0.29907	9.64614	9.331	0.803776	0.0104	801.267	644.037	-0.315135	Yes	D
85285	GH27	(Editing needed)	IPR017853 Glycoside hydrolase, catalytic core	0.77	0.664	0.0387078	54.33	0.339305	12.3062	11.7439	0.677248	0.0104	5064.38	3429.85	-0.562244	Yes	D
85182			IPR005828 General substrate transporter	0.787	0.682	0.0401004	48.52	0.353843	12.2798	11.1136	0.445582	0.0104	4972.83	2215.81	-1.16624	Yes	A
109420				0.825	0.73	0.0414471	41.48	0.378758	12.1868	9.59569	0.165959	0.0104	4662.18	773.732	-2.5911	Yes	A
84273	Hypothetical			0.734	0.662	-0.00519757	56.63	0.338814	10.77	11.9042	2.19499	0.0105	1746.2	3832.9	1.13422	Yes	B
123396			IPR003594 ATP-binding region, ATPase-like	0.74	0.66	0.0338263	56.5	0.354578	11.5127	12.4564	1.92348	0.0105	2921.82	5620.02	0.943716	Yes	D
48572			IPR008906 HAT dimerisation	0.727	0.675	0.0267725	54.46	0.359206	12.8511	13.789	1.91576	0.0105	7388.68	14154.9	0.937916	Yes	D
43704			IPR001878 Zinc finger, CCHC-type	0.79	0.745	0.0102006	45.55	0.372626	10.6745	11.2031	1.44257	0.0105	1634.29	2357.58	0.528641	Yes	D
79350				0.764	0.691	0.040767	52.08	0.365231	12.5485	12.9296	1.30234	0.0105	5990.66	7801.9	0.381107	Yes	D
128617	oxalate decarboxylase	SS	IPR017774 Bicupin, oxalate decarboxylase/oxidase	0.753	0.689	0.0339678	54.65	0.34057	9.37903	9.08368	0.814874	0.0105	665.839	542.575	-0.295351	Yes	D
103372			IPR000719 Protein kinase, core	0.693	0.62	0.0181004	58.94	0.316953	10.9416	10.527	0.750271	0.0105	1966.71	1475.56	-0.414517	Yes	D
127938	GT15	GT15	IPR002685 Glycosyl transferase, family 15	0.737	0.659	0.0168058	58.84	0.319962	12.2762	11.8151	0.726404	0.0105	4960.43	3603.29	-0.461156	Yes	D
128939				0.737	0.634	0.000969271	59.65	0.299099	12.5499	11.898	0.636421	0.0105	5996.6	3816.36	-0.651946	Yes	D
171096			IPR001083 Copper fist DNA-binding	0.733	0.661	0.0119764	55.84	0.330919	11.0684	9.7963	0.41406	0.0105	2147.42	889.16	-1.27209	Yes	A
125769			IPR001844 Chaperonin Cpn60	0.801	0.689	0.0179703	46.79	0.379984	10.2203	10.729	1.42279	0.0106	1192.89	1697.23	0.508719	Yes	D
123830	Hypothetical	TMHs		0.757	0.665	0.0323022	53.96	0.349737	9.61198	10.9476	2.52391	0.0107	782.518	1975	1.33566	Yes	B
133494			IPR000719 Protein kinase, core	0.716	0.674	0.0178207	59.17	0.331256	10.8895	10.5467	0.788478	0.0107	1897.05	1495.78	-0.342857	Yes	D
72278			IPR001128 Cytochrome P450	0.73	0.655	0.0249691	57.5	0.337755	9.98405	9.56188	0.746297	0.0107	1012.74	755.81	-0.422178	Yes	D
49192				0.766	0.711	0.0188799	55.77	0.369328	10.027	9.49329	0.690786	0.0108	1043.33	720.717	-0.533689	Yes	D
87750	GH13-GPI	SIGN-GH13-GPI	IPR015340 Alpha-amylase, domain of unknown function DUF1966, C-terminal	0.847	0.7	0.0403819	40.66	0.345738	10.3875	11.8686	2.79152	0.0109	1339.52	3739.32	1.48105	Yes	B
132202				0.868	0.697	0.0544342	34.73	0.336176	10.8072	11.5808	1.70956	0.0109	1791.76	3063.11	0.773626	Yes	D
103188				0.744	0.64	0.0289938	58.07	0.321785	9.78742	10.1069	1.24785	0.011	883.704	1102.73	0.319446	Yes	D
152414			IPR006287 DJ-1	0.771	0.655	0.0481259	54.73	0.337	12.2818	11.9875	0.815448	0.011	4979.55	4060.58	-0.294335	Yes	D
139196			IPR001680 WD40 repeat	0.754	0.662	0.0213661	54.83	0.328823	9.83984	9.23446	0.6573	0.011	916.404	602.351	-0.605375	Yes	D
130041			IPR015590 Aldehyde dehydrogenase	0.735	0.649	0.0133259	56.1	0.338698	13.4804	12.741	0.59898	0.0111	11429.1	6845.83	-0.73942	Yes	D
110006	Isovaleryl-CoA dehydrogenase		IPR006089 Acyl-CoA dehydrogenase, conserved site	0.739	0.67	0.0370037	52.35	0.361764	10.1162	11.2698	2.22457	0.0112	1109.9	2469.07	1.15353	Yes	B
128194	Hypothetical conserved	TMHs	IPR001202 WW/Rsp5/WWP	0.724	0.667	0.00131426	58.68	0.326373	11.2142	12.6156	2.64168	0.0112	2375.77	6276.05	1.40146	Yes	B
123433				0.827	0.705	0.0470254	40.02	0.345835	9.56086	9.88994	1.25621	0.0112	755.276	948.787	0.329077	Yes	D
123296	Protein disulfide isomerase		IPR005788 Disulphide isomerase	0.798	0.723	0.045277	46.55	0.374073	9.84566	11.4806	3.10579	0.0113	920.108	2857.66	1.63496	Yes	B
132198			IPR001810 Cyclin-like F-box	0.867	0.665	0.0562281	38.27	0.330185	12.3798	12.9303	1.4646	0.0113	5329.63	7805.8	0.550511	Yes	D
171326			IPR002052 N-6 adenine-specific DNA methylase, conserved site	0.732	0.669	0.024435	58.4	0.335488	10.1059	10.6514	1.4595	0.0113	1101.99	1608.37	0.545475	Yes	D
79726			IPR002113 Adenine nucleotide translocator 1	0.819	0.758	0.09305	32.74	0.403414	13.8282	14.3308	1.41677	0.0113	14544.8	20606.8	0.502606	Yes	D
163407			IPR016040 NAD(P)-binding	0.745	0.629	0.00287791	52.28	0.332343	9.87529	10.3598	1.39915	0.0113	939.201	1314.08	0.484548	Yes	D
62954			IPR001141 Ribosomal protein L27e	0.846	0.764	0.061942	33.71	0.413604	9.56419	10.0069	1.35915	0.0113	757.021	1028.91	0.44271	Yes	D
121711				0.8	0.663	0.033494	48.27	0.340568	10.7622	10.4416	0.800779	0.0113	1736.74	1390.74	-0.320523	Yes	D
80903			IPR002018 Carboxylesterase, type B	0.724	0.648	0.00210042	61	0.32303	11.1867	10.6941	0.710762	0.0113	2330.93	1656.74	-0.492562	Yes	D
131377				0.701	0.631	0.000820252	55.79	0.318257	11.5497	10.4787	0.475968	0.0113	2997.89	1426.9	-1.07106	Yes	A
67654	Hypothetical conserved	SS, Pro-rich. 1 paralog, 14521. 2 homologs in Pchr, 4256, 2947		0.852	0.712	0.0347459	37.96	0.335723	9.66584	11.2688	3.03767	0.0114	812.284	2467.46	1.60297	Yes	B
103134	Peptidase	SS	IPR015366 Peptidase S53, propeptide	0.75	0.664	0.0330662	55.54	0.33856	10.6105	11.5809	1.95939	0.0114	1563.44	3063.4	0.970405	Yes	D
128116			IPR007535 Catechol dioxygenase, N-terminal	0.796	0.703	0.0411783	46.72	0.372792	9.24219	9.53253	1.22293	0.0114	605.587	740.589	0.290345	Yes	D
128909			IPR002523 Mg2+ transporter protein, CorA-like	0.687	0.62	0.019378	60.11	0.318651	10.7321	11.0066	1.20958	0.0114	1700.91	2057.39	0.27451	Yes	D
102958				0.722	0.596	0.0325691	52.37	0.298091	12.7061	12.2977	0.753468	0.0114	6682.03	5034.66	-0.408383	Yes	D
110554				0.727	0.635	0.00546389	57.21	0.31351	10.0119	9.54999	0.726024	0.0114	1032.48	749.607	-0.46191	Yes	D
131163				0.692	0.632	-0.0138106	61	0.320441	9.68532	9.40426	0.822987	0.0115	823.326	677.586	-0.281058	Yes	D
43711			IPR001461 Peptidase A1	0.742	0.659	0.0360007	56.31	0.319114	12.6115	13.5709	1.94443	0.0116	6258.19	12168.6	0.959344	Yes	D
70198				0.708	0.643	0.0115111	60.19	0.305924	10.5683	10.0215	0.684499	0.0116	1518.4	1039.35	-0.546879	Yes	D
41638	Hypothetical conserved	TMHs(5)	IPR000791 GPR1/FUN34/yaaH	0.821	0.687	0.0314883	42.32	0.343958	11.8288	13.1973	2.58199	0.0117	3637.75	9392.61	1.36848	Yes	B
103711				0.824	0.696	0.0307277	46.02	0.324721	10.6617	11.3019	1.55855	0.0117	1619.97	2524.79	0.6402	Yes	D
54194			IPR005343 Protein of unknown function UPF0120	0.779	0.677	0.0333058	49.72	0.361939	10.6535	11.2016	1.46218	0.0117	1610.7	2355.14	0.548124	Yes	D
123531				0.788	0.671	0.0066598	46.5	0.357801	9.69603	10.1748	1.39357	0.0117	829.461	1155.91	0.478781	Yes	D
134319			IPR001611 Leucine-rich repeat	0.75	0.673	0.0280323	55.46	0.337838	11.3202	11.7465	1.34378	0.0117	2556.92	3435.92	0.426293	Yes	D
133291			IPR000073 Alpha/beta hydrolase fold-1	0.707	0.617	0.00752602	58.63	0.313959	11.5901	11.1243	0.724066	0.0117	3083.07	2232.35	-0.465808	Yes	D
83908				0.768	0.675	0.0138927	51.15	0.319593	13.0884	9.8975	0.10951	0.0117	8709.47	953.772	-3.19087	Yes	A
86259	GH1	GH1	IPR017853 Glycoside hydrolase, catalytic core	0.747	0.656	0.0118256	54.14	0.335796	10.213	11.059	1.79748	0.0118	1186.94	2133.49	0.845975	Yes	D
58462			IPR005578 Hrf1	0.794	0.668	0.0518946	42.08	0.328241	10.5427	11.2859	1.67381	0.0118	1491.68	2496.79	0.743134	Yes	D
85607			IPR004046 Glutathione S-transferase, C-terminal	0.837	0.725	0.0465583	42.75	0.365764	9.9766	10.4373	1.37623	0.0118	1007.53	1386.58	0.460721	Yes	D
114251			IPR003593 AAA+ ATPase, core	0.735	0.654	0.0360979	55.8	0.349563	9.77611	10.0702	1.2261	0.0118	876.804	1075.05	0.294076	Yes	D
50646	GT2	GT2	IPR004834 Chitin synthase	0.729	0.678	0.00821084	56.92	0.339349	10.338	10.6092	1.20685	0.0118	1294.3	1562.02	0.271248	Yes	D
82130				0.693	0.643	0.0372572	61	0.336698	12.4142	12.0009	0.750909	0.0118	5458.01	4098.47	-0.413291	Yes	D
88153			IPR012878 Protein of unknown function DUF1680	0.719	0.615	0.0157806	55.7	0.310492	10.6567	10.2062	0.731819	0.0118	1614.26	1181.35	-0.450441	Yes	D
174004			IPR009081 Acyl carrier protein-like	0.735	0.644	0.0135776	57	0.327885	10.4417	9.98731	0.729837	0.0118	1390.76	1015.03	-0.454354	Yes	D
131773				0.755	0.652	0.0204893	51.78	0.323828	11.0672	10.5119	0.680478	0.0118	2145.7	1460.1	-0.555379	Yes	D
122306	fumarate hydratase		IPR003031 Delta crystallin	0.825	0.731	0.0439319	41.12	0.39167	10.9168	12.063	2.21327	0.012	1933.25	4278.77	1.14618	Yes	B
86861	Hypothetical			0.737	0.657	0.0318004	56.31	0.32689	12.3672	13.3678	2.00079	0.012	5283.32	10570.8	1.00057	Yes	B
128460			IPR005828 General substrate transporter	0.78	0.669	0.0358271	49.4	0.345535	11.5767	12.5114	1.91143	0.012	3054.46	5838.41	0.934655	Yes	D
57601			IPR010856 Protein of unknown function DUF1479	0.775	0.648	0.0195047	48.98	0.334149	10.3335	11.0252	1.61514	0.012	1290.3	2084.02	0.691656	Yes	D
125503			IPR001925 Porin, eukaryotic type	0.748	0.675	0.0294303	57.96	0.322927	10.2374	10.8896	1.57156	0.012	1207.13	1897.09	0.652197	Yes	D
137109	GT2	GT2	IPR004834 Chitin synthase	0.756	0.661	0.0279606	53.59	0.330352	10.8454	11.3305	1.3997	0.012	1839.86	2575.26	0.485116	Yes	D
126962			IPR004143 Biotin/lipoate A/B protein ligase	0.738	0.654	0.026768	55.71	0.336712	10.7041	11.1715	1.38264	0.012	1668.24	2306.56	0.467426	Yes	D
125156				0.747	0.634	0.0372943	54.8	0.308552	10.9157	11.2026	1.22005	0.012	1931.71	2356.78	0.286941	Yes	D
173945			IPR016040 NAD(P)-binding	0.769	0.674	0.0204859	54.23	0.353943	10.2259	9.97545	0.840652	0.012	1197.54	1006.72	-0.250419	Yes	D
46371			IPR004841 Amino acid permease-associated region	0.717	0.661	0.027596	55.79	0.324873	10.2129	9.79604	0.749047	0.012	1186.84	889	-0.416872	Yes	D
165882			IPR001128 Cytochrome P450	0.722	0.646	0.0123585	58.35	0.329061	11.8509	11.0489	0.573553	0.012	3693.88	2118.64	-0.802	Yes	D
129693			IPR002018 Carboxylesterase, type B	0.761	0.663	0.032292	53.36	0.334189	12.8077	11.6231	0.439949	0.012	7169.81	3154.36	-1.18459	Yes	A
80692				0.841	0.692	0.0397296	40.28	0.341695	12.2416	10.4424	0.287341	0.012	4842.75	1391.52	-1.79917	Yes	A
127961	CRO5		IPR002889 Carbohydrate-binding WSC	0.799	0.694	0.0219067	48.1	0.34843	14.5795	12.4215	0.22406	0.012	24483.5	5485.78	-2.15804	Yes	A
121983				0.718	0.643	0.0158209	55.72	0.32025	10.7937	11.2622	1.38368	0.0121	1775.14	2456.23	0.468511	Yes	D
156458				0.645	0.611	0.0487842	55.29	0.304553	11.8015	11.4897	0.805639	0.0121	3569.43	2875.69	-0.311795	Yes	D
128283				0.7	0.674	0.0191833	56.75	0.327365	12.6589	11.3455	0.40236	0.0121	6467.26	2602.17	-1.31344	Yes	A
124775			IPR004840 Amino acid permease, conserved site	0.783	0.707	0.0338397	51.83	0.34877	11.3651	12.315	1.93176	0.0122	2637.71	5095.4	0.949914	Yes	D
80960			IPR001452 Src homology-3	0.78	0.68	0.02417	46.89	0.325147	12.4222	13.2596	1.78674	0.0122	5488.59	9806.69	0.837326	Yes	D
129060				0.769	0.641	0.0147485	47.75	0.319026	11.9604	12.7965	1.78529	0.0122	3984.96	7114.32	0.836158	Yes	D
123831	Hypothetical		IPR000408 Regulator of chromosome condensation, RCC1	0.776	0.667	0.0395432	53.66	0.344737	10.5384	11.9135	2.59386	0.0123	1487.24	3857.69	1.3751	Yes	B
127329				0.69	0.625	0.0218784	60.82	0.307227	11.6921	11.1901	0.706165	0.0123	3308.73	2336.51	-0.501922	Yes	D
85915			IPR002113 Adenine nucleotide translocator 1	0.735	0.644	0.0247812	58.18	0.337381	11.1271	11.4543	1.25457	0.0124	2236.55	2805.9	0.32719	Yes	D
122228	GH3	(fragment)	IPR017853 Glycoside hydrolase, catalytic core	0.731	0.649	0.0250123	55.98	0.330523	9.54056	9.24757	0.816208	0.0124	744.723	607.849	-0.292991	Yes	D
119058	GT20-TPP	GT20-TPP	IPR001830 Glycosyl transferase, family 20	0.787	0.682	0.0218288	48.79	0.348559	11.0963	12.0578	1.94732	0.0125	2189.45	4263.55	0.96149	Yes	D
123069	Hypothetical	128aa	IPR015301 Protein of unknown function DUF1960	0.843	0.698	0.0453154	41.78	0.373277	10.4226	11.3517	1.90403	0.0125	1372.54	2613.36	0.929053	Yes	D
132104			IPR008417 B-cell receptor-associated 31-like	0.855	0.687	0.0553664	38.29	0.351549	10.3881	10.8391	1.36697	0.0125	1340.11	1831.89	0.450981	Yes	D
113817			IPR001466 Beta-lactamase	0.763	0.677	0.0198783	52.7	0.336318	10.4822	10.1693	0.805002	0.0125	1430.44	1151.51	-0.312937	Yes	D
120577				0.701	0.624	0.00577856	58.29	0.308949	9.30185	8.9245	0.769852	0.0125	631.155	485.895	-0.377347	Yes	D
122455			IPR004853 Protein of unknown function DUF250	0.755	0.694	0.0267388	51.57	0.337532	12.8268	11.5488	0.412349	0.0125	7265.37	2995.87	-1.27806	Yes	A
52082			IPR000866 Alkyl hydroperoxide reductase/ Thiol specific antioxidant/ Mal allergen	0.781	0.68	0.051785	48.28	0.36311	10.9637	11.7053	1.67202	0.0126	1997.07	3339.14	0.741596	Yes	D
167886	CRO2 (X2)	Two cro2-like genes: 74273 and 74274. Bot with TMH 3'. Six of the 8 microarray oligos are in 74273. The others are clipped or intergenic.	IPR011043 Galactose oxidase/kelch, beta-propeller	0.816	0.729	0.0332522	46.14	0.357106	10.3199	12.5228	4.60395	0.0127	1278.2	5884.77	2.20287	Yes	B
123589			IPR001461 Peptidase A1	0.801	0.717	0.038548	47.84	0.349679	9.63718	10.2823	1.56386	0.0127	796.306	1245.32	0.645112	Yes	D
108768			IPR010916 TonB box, conserved site	0.81	0.744	0.00335761	44.41	0.368584	8.87935	9.32921	1.36591	0.0127	470.924	643.239	0.449864	Yes	D
61591			IPR006204 GHMP kinase	0.713	0.64	0.0230864	58.02	0.33011	9.38567	9.97695	1.50659	0.0128	668.911	1007.77	0.591286	Yes	D
88631				0.689	0.643	0.0157412	57.8	0.301827	9.58633	9.20906	0.769897	0.0128	768.728	591.839	-0.377262	Yes	D
125694	Sulfide:quinone oxidoreductase, mitochondrial		IPR013027 FAD-dependent pyridine nucleotide-disulphide oxidoreductase	0.84	0.705	0.054788	41.91	0.35388	9.51566	10.4945	1.97088	0.0129	731.98	1442.63	0.978837	Yes	D
123348			IPR000702 Ribosomal protein L6	0.822	0.726	0.0439694	42.34	0.405561	11.4152	12.2457	1.77832	0.0129	2730.94	4856.46	0.830514	Yes	D
123691	inosine-5'-monophosphate dehydrogenase		IPR000644 Cystathionine beta-synthase, core	0.864	0.726	0.0476404	36.8	0.386016	9.33764	9.91375	1.49083	0.0129	647.008	964.575	0.576115	Yes	D
129417			IPR000991 Glutamine amidotransferase class-I, C-terminal	0.81	0.702	0.0349975	47.89	0.375856	10.6063	11.0819	1.3905	0.0129	1558.9	2167.64	0.475602	Yes	D
71362				0.705	0.638	0.0142099	60.17	0.3161	10.2343	9.62822	0.656965	0.0129	1204.59	791.376	-0.606112	Yes	D
44855			IPR005654 AFG1-like ATPase	0.746	0.688	0.0445154	54.97	0.358467	9.7756	10.7106	1.91188	0.013	876.494	1675.76	0.934994	Yes	D
122772			IPR001395 Aldo/keto reductase	0.745	0.659	0.0481254	55.06	0.350048	10.3387	11.0722	1.66271	0.013	1294.97	2153.16	0.73354	Yes	D
125544			IPR001752 Kinesin, motor region	0.733	0.653	0.0211	56.26	0.352621	11.3477	11.9608	1.52956	0.013	2606.09	3986.15	0.613113	Yes	D
127454			IPR001971 Ribosomal protein S11	0.839	0.735	0.046856	33.95	0.405295	11.5198	12.0031	1.39801	0.013	2936.23	4104.9	0.483376	Yes	D
123908				0.72	0.64	0.00634067	59.65	0.302074	12.2799	12.6961	1.33441	0.013	4973.03	6636.05	0.4162	Yes	D
122730			IPR000795 Protein synthesis factor, GTP-binding	0.798	0.722	0.0489592	43.41	0.394636	12.8333	13.2004	1.28971	0.013	7298.28	9412.62	0.367042	Yes	D
83387				0.725	0.659	0.0413195	56.94	0.34258	11.3714	11.68	1.2385	0.013	2649.38	3281.27	0.308596	Yes	D
126637			IPR013595 Peptidase S33, tripeptidyl-peptidase C-terminal	0.772	0.672	0.0378563	52.01	0.341978	11.5527	10.7886	0.588807	0.013	3004.13	1768.85	-0.764134	Yes	D
122454				0.766	0.682	0.0206846	53.92	0.346472	12.1364	10.8925	0.422209	0.013	4502.25	1900.89	-1.24397	Yes	A
130617	Malic enzyme	At least 2 paralogs, 58350, 85576	IPR012302 Malic enzyme, NAD-binding	0.809	0.659	0.0329607	44.44	0.350102	10.573	12.2154	3.12181	0.0131	1523.34	4755.56	1.64238	Yes	B
82776			IPR011051 Cupin, RmlC-type	0.709	0.619	0.0190494	59.58	0.323505	12.0664	12.755	1.61171	0.0131	4288.92	6912.54	0.688593	Yes	D
141887			IPR002048 Calcium-binding EF-hand	0.802	0.708	0.00522895	51.39	0.378964	10.9405	11.2757	1.26154	0.0132	1965.21	2479.18	0.335183	Yes	D
125883			IPR010730 Heterokaryon incompatibility	0.723	0.634	0.0182127	57.16	0.32709	10.1916	9.90723	0.821082	0.0132	1169.46	960.226	-0.284402	Yes	D
127037	UDP-glucose 6-dehyrogenase		IPR008927 6-phosphogluconate dehydrogenase, C-terminal-like	0.853	0.744	0.0485595	36.39	0.395269	10.6224	11.7205	2.14072	0.0133	1576.36	3374.53	1.09809	Yes	B
125120			IPR007114 Major facilitator superfamily	0.747	0.686	0.0234995	53.49	0.340061	11.9547	12.6744	1.64686	0.0133	3969.3	6536.85	0.719714	Yes	D
81140	GH30	SIGN-GH30	IPR017853 Glycoside hydrolase, catalytic core	0.81	0.707	0.0416267	45.75	0.335726	11.2421	11.8732	1.54874	0.0133	2422.16	3751.29	0.631092	Yes	D
67742			IPR001680 WD40 repeat	0.808	0.687	0.0392353	47.35	0.336399	11.1184	11.5502	1.34889	0.0133	2223.24	2998.9	0.431769	Yes	D
131750	P450		IPR000595 Cyclic nucleotide-binding	0.755	0.677	0.0326413	54.08	0.346022	10.9558	12.0815	2.18208	0.0134	1986.21	4334.05	1.1257	Yes	B
109843				0.722	0.636	0.0308913	56.21	0.319259	11.845	11.1595	0.621769	0.0134	3678.8	2287.36	-0.685549	Yes	D
124655	Protein phosphatase		IPR000009 Protein phosphatase 2A, regulatory subunit PR55	0.825	0.713	0.0452285	43.21	0.367833	11.0389	12.0587	2.02763	0.0135	2104.03	4266.21	1.0198	Yes	B
124860			IPR009009 Barwin-related endoglucanase	0.861	0.692	0.0603067	32.62	0.358512	9.59949	10.4597	1.81526	0.0135	775.773	1408.23	0.860179	Yes	D
129264			IPR001412 Aminoacyl-tRNA synthetase, class I, conserved site	0.829	0.713	0.0482283	45.18	0.366846	11.12	11.4466	1.25412	0.0135	2225.57	2791.12	0.326676	Yes	D
109511			IPR001128 Cytochrome P450	0.694	0.648	0.0193025	58.25	0.327428	9.85862	9.52667	0.794459	0.0135	928.411	737.587	-0.331955	Yes	D
114075				0.711	0.653	0.0327471	60.57	0.312326	10.1799	9.53654	0.640198	0.0135	1160.03	742.651	-0.643409	Yes	D
111807			IPR001810 Cyclin-like F-box	0.725	0.645	0.0269901	57.66	0.311499	11.5194	10.7355	0.580803	0.0135	2935.58	1704.99	-0.783879	Yes	D
43251			IPR000717 Proteasome component region PCI	0.748	0.666	0.0375055	55.9	0.353506	11.2949	12.0951	1.74131	0.0136	2512.49	4375.01	0.800173	Yes	D
123736				0.735	0.645	-0.00331965	55.38	0.31945	11.0256	10.7158	0.806727	0.0136	2084.71	1681.79	-0.309847	Yes	D
123278			IPR001854 Ribosomal protein L29	0.849	0.758	0.0467808	40.52	0.408095	11.4779	12.4271	1.93089	0.0137	2852.22	5507.3	0.949264	Yes	D
85744			IPR000573 Aconitase A/isopropylmalate dehydratase small subunit, swivel	0.846	0.754	0.0386174	34.97	0.403449	13.302	14.0963	1.73418	0.0138	10099.7	17514.6	0.794253	Yes	D
122387				0.726	0.657	0.0302027	56.59	0.338534	11.6018	11.9316	1.25691	0.0139	3108	3906.47	0.329883	Yes	D
67106				0.686	0.624	0.0122226	57.65	0.295067	11.1632	10.8857	0.825016	0.0139	2293.35	1892.04	-0.277506	Yes	D
129869				0.743	0.642	0.0177385	53.1	0.304684	10.5601	10.2566	0.810265	0.0139	1509.78	1223.32	-0.303535	Yes	D
126603			IPR001138 Fungal transcriptional regulatory protein, N-terminal	0.761	0.688	0.0256001	55.06	0.33843	10.9537	10.554	0.757996	0.0139	1983.33	1503.35	-0.399739	Yes	D
121960				0.807	0.702	-0.018557	45.23	0.342943	9.89307	9.4731	0.747438	0.0139	950.847	710.702	-0.419975	Yes	D
125636			IPR013822 Signal recognition particle, SRP54 subunit, helical bundle	0.768	0.691	0.029258	53.4	0.343392	11.3474	12.0477	1.6248	0.014	2605.64	4233.63	0.700262	Yes	D
129197				0.729	0.644	0.0224605	53.12	0.297882	13.7602	13.1821	0.66985	0.0141	13874.8	9294.04	-0.57809	Yes	D
128724			IPR007114 Major facilitator superfamily	0.794	0.697	0.0289495	49.4	0.350834	11.2902	11.9418	1.57086	0.0143	2504.3	3933.91	0.651555	Yes	D
150465			IPR007114 Major facilitator superfamily	0.689	0.678	0.0207099	57.43	0.337183	10.2469	9.49105	0.592216	0.0143	1215.09	719.599	-0.755805	Yes	D
111586	Ribosomal protein		IPR014401 Ribosomal protein S6, eukaryotic	0.865	0.713	0.0104025	31.05	0.397952	11.2912	12.892	3.03315	0.0144	2506.03	7601.19	1.60082	Yes	B
124185			IPR002068 Heat shock protein Hsp20	0.843	0.717	0.0646517	39.67	0.37482	11.1562	11.4079	1.19058	0.0144	2282.17	2717.12	0.25167	Yes	D
124410			IPR016024 Armadillo-type fold	0.795	0.708	0.0355443	48.47	0.367171	11.4599	10.7763	0.622603	0.0144	2817.01	1753.89	-0.683617	Yes	D
136142				0.834	0.695	0.0815751	37.06	0.34209	11.8251	11.0631	0.589689	0.0144	3628.38	2139.62	-0.761974	Yes	D
164841	Arabinitol 2-dehydrogenase		IPR002347 Glucose/ribitol dehydrogenase	0.814	0.707	0.0517271	45.46	0.369881	10.1065	11.6058	2.82718	0.0145	1102.43	3116.78	1.49936	Yes	B
138786			IPR009071 High mobility group box, HMG	0.845	0.704	0.0458573	41.62	0.368801	9.85857	10.4374	1.4936	0.0145	928.379	1386.63	0.578797	Yes	D
130603			IPR006073 GTP1/OBG	0.784	0.683	0.039394	50.92	0.371897	10.2445	10.8117	1.48161	0.0145	1213.1	1797.34	0.567169	Yes	D
124671				0.808	0.675	0.044382	47.09	0.323128	9.36296	9.74495	1.30314	0.0145	658.464	858.069	0.381989	Yes	D
130996				0.737	0.637	0.0251259	56.74	0.322785	10.8297	10.56	0.829498	0.0145	1819.95	1509.64	-0.26969	Yes	D
126007				0.723	0.664	0.0109027	59.98	0.326461	10.512	10.2253	0.819772	0.0145	1460.21	1197.04	-0.286706	Yes	D
121988			IPR003594 ATP-binding region, ATPase-like	0.729	0.644	0.0289208	56.26	0.32904	12.7855	12.4936	0.816837	0.0145	7059.99	5766.86	-0.291879	Yes	D
126669			IPR003593 AAA+ ATPase, core	0.692	0.631	0.0172839	58.3	0.31795	10.0429	9.71745	0.798047	0.0145	1054.91	841.868	-0.325455	Yes	D
85238				0.697	0.635	0.021972	57.83	0.315955	10.3886	9.95743	0.741647	0.0145	1340.57	994.226	-0.431196	Yes	D
102081	Ribosomal protein		IPR001209 Ribosomal protein S14	0.885	0.782	-0.00319157	28.16	0.422754	10.3151	11.3305	2.02148	0.0146	1273.92	2575.2	1.01541	Yes	B
128221			IPR002075 Nuclear transport factor 2	0.831	0.709	0.0396052	43.81	0.358182	12.3734	12.9384	1.47943	0.0146	5306	7849.85	0.565041	Yes	D
151130			IPR015590 Aldehyde dehydrogenase	0.887	0.746	0.0604831	34.25	0.394716	9.85337	10.3254	1.38701	0.0146	925.039	1283.04	0.471977	Yes	D
122578			IPR008183 Aldose 1-epimerase	0.749	0.659	0.0083144	51.27	0.337578	10.8922	11.2707	1.30002	0.0146	1900.56	2470.76	0.378532	Yes	D
154232			IPR001128 Cytochrome P450	0.708	0.637	0.015689	58.27	0.316877	9.6973	9.47745	0.858653	0.0146	830.191	712.848	-0.219853	Yes	D
125063			IPR007239 Autophagy protein 5	0.785	0.67	0.042554	49.16	0.336923	12.1529	11.7507	0.756728	0.0146	4553.88	3446.05	-0.402154	Yes	D
79992			IPR001461 Peptidase A1	0.787	0.652	0.0526602	46.92	0.336489	10.731	10.067	0.631139	0.0146	1699.59	1072.68	-0.663971	Yes	D
126658	GH5	GH5	IPR017853 Glycoside hydrolase, catalytic core	0.759	0.679	0.0120094	54.69	0.344704	10.5867	11.2877	1.62562	0.0149	1537.86	2499.98	0.70099	Yes	D
123537			IPR012913 Glucosidase II beta subunit-like	0.751	0.682	0.0199466	56.7	0.368248	13.2244	13.6998	1.39026	0.0149	9570.71	13305.8	0.475354	Yes	D
121074	Delta 12 Fatty acid desaturase	Family expansion. At least 4 paralogs 112068, 155708, 58880, 109092. Cluster 202 [740]	IPR005804 Fatty acid desaturase, type 1	0.731	0.644	0.0218662	55.49	0.312885	10.5828	10.2295	0.782786	0.0149	1533.67	1200.53	-0.35331	Yes	D
57692			IPR000073 Alpha/beta hydrolase fold-1	0.714	0.626	0.0260827	61	0.315917	10.8889	10.4142	0.719619	0.0149	1896.18	1364.53	-0.474694	Yes	D
83527				0.659	0.611	-0.0130422	60.64	0.302123	10.6888	10.1808	0.703204	0.0149	1650.62	1160.72	-0.507984	Yes	D
127950	Hypothetical conserved	possible OR	IPR013027 FAD-dependent pyridine nucleotide-disulphide oxidoreductase	0.823	0.701	0.035731	42.26	0.363136	9.93651	12.364	5.37951	0.015	979.913	5271.43	2.42747	Yes	B
49651			IPR011948 Dullard-like phosphatase domain	0.707	0.636	0.0243216	58.02	0.321399	11.4597	12.3639	1.87152	0.015	2816.58	5271.29	0.904211	Yes	D
131737			IPR004813 Oligopeptide transporter OPT superfamily	0.861	0.718	0.0516935	37.63	0.336108	9.75369	10.382	1.54576	0.015	863.283	1334.43	0.628317	Yes	D
40907			IPR001197 Ribosomal protein L10e	0.855	0.665	0.00758744	39.52	0.341508	11.5299	12.0145	1.39915	0.015	2956.98	4137.26	0.484555	Yes	D
123546			IPR016040 NAD(P)-binding	0.823	0.712	0.0131472	44.81	0.370648	12.5409	12.8223	1.21532	0.015	5959.35	7242.54	0.281337	Yes	D
102723				0.697	0.627	0.00729171	61	0.314544	11.4008	11.1632	0.84818	0.015	2703.87	2293.36	-0.237557	Yes	D
135395				0.697	0.654	0.0229618	61	0.334473	10.6526	10.3602	0.816525	0.015	1609.78	1314.43	-0.29243	Yes	D
136486				0.758	0.653	0.0221947	54.08	0.336464	10.8919	10.5866	0.809259	0.015	1900.17	1537.73	-0.305327	Yes	D
131689			IPR005226 Conserved hypothetical protein CHP00245	0.694	0.642	0.0438994	56.94	0.332937	10.252	9.93362	0.801967	0.015	1219.44	977.952	-0.318386	Yes	D
107097			IPR013154 Alcohol dehydrogenase GroES-like	0.71	0.616	0.0332126	60.43	0.324303	10.4825	10.1414	0.789462	0.015	1430.66	1129.46	-0.341058	Yes	D
130210				0.77	0.644	0.0324691	47.37	0.317295	11.3617	11.0023	0.779516	0.015	2631.56	2051.34	-0.359349	Yes	D
136824				0.71	0.66	0.0233238	60.06	0.328853	10.3166	9.89694	0.747585	0.015	1275.31	953.401	-0.41969	Yes	D
74696				0.758	0.676	0.0247703	55.64	0.335856	11.257	10.7765	0.716718	0.015	2447.39	1754.09	-0.480522	Yes	D
82852	EXPN	SIGN-EXPN	IPR009009 Barwin-related endoglucanase	0.785	0.691	-0.0255337	53.07	0.335925	10.1215	9.30624	0.568299	0.015	1113.98	633.078	-0.815278	Yes	D
87770			IPR001128 Cytochrome P450	0.702	0.633	0.0213841	56.77	0.32571	9.93381	9.10528	0.563105	0.015	978.081	550.76	-0.828525	Yes	D
125325			IPR017252 Dynein regulator	0.754	0.672	0.0454162	52.41	0.342407	11.943	12.4144	1.38653	0.0151	3937.24	5459.07	0.471475	Yes	D
111052			IPR001214 SET	0.741	0.62	-0.000412488	55.56	0.320399	9.60134	9.29429	0.80829	0.0151	776.768	627.856	-0.307055	Yes	D
130851				0.784	0.664	0.0296342	52.02	0.328831	10.623	10.3084	0.804045	0.0151	1577.08	1268.04	-0.314652	Yes	D
159030			IPR002048 Calcium-binding EF-hand	0.704	0.619	0.0291535	59	0.315632	10.0276	9.63702	0.762832	0.0151	1043.77	796.218	-0.390562	Yes	D
124712			IPR015366 Peptidase S53, propeptide	0.733	0.661	0.0331253	55.9	0.336168	13.4952	11.9066	0.332478	0.0151	11547.1	3839.17	-1.58867	Yes	A
104010				0.727	0.664	0.0234278	56.14	0.323518	11.2904	11.0175	0.827661	0.0153	2504.64	2072.99	-0.272888	Yes	D
58834			IPR011701 Major facilitator superfamily MFS-1	0.781	0.686	0.0239453	52.46	0.337321	10.2002	9.74849	0.7312	0.0153	1176.4	860.177	-0.451663	Yes	D
128070			IPR007114 Major facilitator superfamily	0.736	0.664	0.0156928	53.11	0.33769	12.955	12.3572	0.660726	0.0153	7940.59	5246.57	-0.597876	Yes	D
127744	Hypothetical			0.841	0.76	0.0358041	39.69	0.376825	10.904	11.963	2.08344	0.0154	1916.17	3992.23	1.05897	Yes	B
80347	Hypothetical			0.75	0.681	0.00780331	55.59	0.330477	10.1713	11.6095	2.70991	0.0154	1153.07	3124.7	1.43825	Yes	B
124917			IPR005824 KOW	0.837	0.71	0.0709482	33.54	0.387971	12.5477	13.5396	1.98871	0.0154	5987.47	11907.4	0.991832	Yes	D
75111			IPR002018 Carboxylesterase, type B	0.758	0.679	0.0302655	53.61	0.336229	10.4343	11.0407	1.52239	0.0154	1383.72	2106.57	0.606336	Yes	D
125515				0.74	0.635	0.0133472	55.43	0.350165	11.7713	12.0875	1.24502	0.0154	3495.57	4352.05	0.316166	Yes	D
127680			IPR016040 NAD(P)-binding	0.712	0.662	0.0127235	61	0.336098	10.5714	10.3067	0.832353	0.0154	1521.64	1266.54	-0.264733	Yes	D
59378			IPR000719 Protein kinase, core	0.69	0.607	0.0294632	61	0.309685	10.6274	10.292	0.792586	0.0154	1581.84	1253.75	-0.335361	Yes	D
125873			IPR001128 Cytochrome P450	0.666	0.632	0.025507	59.93	0.323582	10.4449	10.1049	0.790008	0.0154	1393.91	1101.2	-0.34006	Yes	D
52024				0.791	0.717	0.0218923	56.68	0.389735	10.8361	10.1309	0.613342	0.0154	1828.09	1121.25	-0.705237	Yes	D
129315	GH3	GH3	IPR017853 Glycoside hydrolase, catalytic core	0.717	0.633	0.0337891	57.31	0.327765	11.8356	12.8948	2.08371	0.0155	3654.96	7615.91	1.05915	Yes	B
41844				0.807	0.736	0.0433726	44.36	0.355488	11.7083	12.4639	1.68833	0.0155	3346.09	5649.27	0.755599	Yes	D
138949			IPR001229 Mannose-binding lectin	0.826	0.684	0.0459576	41.97	0.340804	10.7039	10.4359	0.83047	0.0155	1667.95	1385.18	-0.268001	Yes	D
85283				0.715	0.679	0.0250287	54.81	0.317066	11.5186	11.0772	0.736444	0.0155	2933.85	2160.62	-0.441352	Yes	D
82328			IPR000692 Fibrillarin	0.749	0.664	0.0574644	48.7	0.383821	10.3954	11.3215	1.90008	0.0156	1346.88	2559.19	0.926062	Yes	D
26122	GT48	(short fragment)	IPR003440 Glycosyl transferase, family 48	0.828	0.742	0.028388	41.29	0.388092	10.1313	10.6484	1.43109	0.0156	1121.57	1605.07	0.517114	Yes	D
86196			IPR009080 Aminoacyl-tRNA synthetase, class 1a, anticodon-binding	0.742	0.65	0.0194957	56.06	0.332709	12.1844	12.614	1.34688	0.0156	4654.4	6268.91	0.429619	Yes	D
142717			IPR005062 SAC3/GANP/Nin1/mts3/eIF-3 p25	0.737	0.674	0.0392173	56.27	0.347136	12.2547	12.5821	1.2548	0.0156	4886.79	6131.95	0.32746	Yes	D
128126				0.696	0.638	0.0172089	58.22	0.321074	10.7397	10.1756	0.676361	0.0156	1709.93	1156.52	-0.564135	Yes	D
157723				0.771	0.686	0.02102	49.07	0.347923	9.41811	10.1637	1.67667	0.0157	684.122	1147.06	0.745602	Yes	D
82953			IPR016024 Armadillo-type fold	0.773	0.673	0.0309548	49.44	0.342833	10.27	10.8271	1.47137	0.0157	1234.72	1816.72	0.557158	Yes	D
126326			IPR001216 Cysteine synthase/cystathionine beta-synthase P-phosphate-binding site	0.763	0.658	0.0557112	53.06	0.3522	10.4449	10.8678	1.34057	0.0157	1393.9	1868.62	0.422841	Yes	D
63207				0.766	0.665	0.0267968	42.14	0.351933	10.5471	10.1986	0.785431	0.0157	1496.18	1175.14	-0.348444	Yes	D
124008			IPR000073 Alpha/beta hydrolase fold-1	0.735	0.666	0.0207361	59.13	0.334663	11.2332	10.8558	0.769802	0.0157	2407.33	1853.17	-0.37744	Yes	D
108285				0.853	0.706	0.0488146	38.18	0.351575	10.9164	10.4114	0.704664	0.0157	1932.66	1361.88	-0.504993	Yes	D
80722			IPR001593 Ribosomal protein S3Ae	0.858	0.777	0.0450345	34.69	0.427977	13.065	13.8677	1.74436	0.0158	8569.65	14948.6	0.802698	Yes	D
171160	Hypothetical conserved	related to Taurine catabolism dioxygenase	IPR003819 Taurine catabolism dioxygenase TauD/TfdA	0.858	0.709	0.0522839	37.86	0.356843	8.78882	9.55601	1.70195	0.0158	442.281	752.741	0.76719	Yes	D
105460			IPR001841 Zinc finger, RING-type	0.733	0.622	0.0291055	54.14	0.341898	10.0082	9.53898	0.722363	0.0159	1029.82	743.908	-0.469204	Yes	D
124554	ATPase		IPR005294 ATPase, F1 complex, alpha subunit	0.814	0.717	0.046813	32.34	0.385034	11.573	13.2039	3.09703	0.016	3046.7	9435.74	1.63088	Yes	B
123484			IPR014001 DEAD-like helicase, N-terminal	0.748	0.65	0.0481598	54.06	0.34588	12.4627	12.8711	1.32714	0.016	5644.97	7491.71	0.408325	Yes	D
79320			IPR006183 6-phosphogluconate dehydrogenase	0.833	0.747	0.0664124	38.46	0.405454	13.5877	13.8895	1.23271	0.016	12311.2	15176.1	0.301837	Yes	D
136231			IPR006388 HAD-superfamily hydrolase, subfamily IA, variant 2	0.722	0.654	0.025874	54.64	0.326062	9.7858	9.50748	0.824555	0.016	882.713	727.841	-0.278312	Yes	D
125761				0.743	0.618	-0.00669417	58.32	0.332753	9.7076	10.1636	1.37174	0.0161	836.14	1146.97	0.456007	Yes	D
128903			IPR015590 Aldehyde dehydrogenase	0.814	0.699	0.0362601	45.28	0.365628	10.961	11.7319	1.70626	0.0162	1993.42	3401.3	0.770835	Yes	D
82427			IPR007484 Peptidase M28	0.746	0.657	0.0243133	57.46	0.320759	11.2841	11.745	1.37645	0.0162	2493.7	3432.47	0.460957	Yes	D
126954			IPR016040 NAD(P)-binding	0.805	0.673	0.0479129	43.68	0.348984	11.7786	12.116	1.26347	0.0162	3513.27	4438.94	0.337394	Yes	D
133285				0.708	0.646	0.0483777	59.77	0.314459	10.1536	9.86485	0.818618	0.0162	1139.03	932.429	-0.288738	Yes	D
130429			IPR003613 U box	0.68	0.616	0.011895	59.15	0.313541	9.54928	9.24753	0.811268	0.0162	749.238	607.832	-0.30175	Yes	D
131729			IPR011009 Protein kinase-like	0.682	0.614	0.0121667	59.38	0.309512	12.1987	11.7258	0.720541	0.0162	4700.7	3387.04	-0.472847	Yes	D
113548				0.662	0.58	-6.50167e-05	57.56	0.314439	12.5438	12.1384	0.755047	0.0163	5971.01	4508.4	-0.405361	Yes	D
172427			IPR001128 Cytochrome P450	0.727	0.627	0.0215483	57.63	0.325315	10.3012	9.76232	0.6883	0.0163	1261.75	868.463	-0.538891	Yes	D
88417	Ribosomal protein		IPR001047 Ribosomal protein S8e	0.838	0.715	0.0252571	35.76	0.383824	10.4497	12.2267	3.42703	0.0166	1398.56	4792.92	1.77696	Yes	B
171932			IPR015375 NADH pyrophosphatase-like, N-terminal	0.789	0.668	0.0412904	49.8	0.345597	10.9079	11.376	1.3833	0.0166	1921.36	2657.82	0.468113	Yes	D
129759			IPR001138 Fungal transcriptional regulatory protein, N-terminal	0.693	0.608	0.0203951	61	0.307917	9.73431	10.0724	1.26405	0.0166	851.764	1076.68	0.338059	Yes	D
73973	Hypothetical		IPR000054 Ribosomal protein L31e	0.869	0.69	0.0404741	26.61	0.370695	10.0765	11.5219	2.72348	0.0167	1079.75	2940.67	1.44545	Yes	B
53540			IPR017441 Protein kinase ATP binding, conserved site	0.725	0.637	0.0179031	55.86	0.320364	10.2911	10.6353	1.26944	0.0167	1252.9	1590.49	0.344196	Yes	D
64497			IPR003593 AAA+ ATPase, core	0.686	0.629	0.0316859	59.1	0.32205	10.7288	10.4841	0.843998	0.0167	1697.01	1432.27	-0.244689	Yes	D
128062				0.674	0.58	0.0156711	61	0.29682	11.6956	11.0211	0.626546	0.0167	3316.88	2078.17	-0.674508	Yes	D
128764	UNC93-like protein	TMHs	IPR016196 MFS general substrate transporter	0.843	0.707	0.0508085	38.84	0.357787	12.9195	13.9868	2.09538	0.0168	7747.63	16234.2	1.06721	Yes	B
67952	Hypothetical			0.847	0.706	0.0633099	39.52	0.375219	10.5116	12.2353	3.30286	0.0168	1459.85	4821.65	1.72371	Yes	B
55160			IPR013753 Ras	0.766	0.705	0.00623005	53.09	0.367571	12.6656	13.2538	1.50341	0.0168	6497.01	9767.68	0.588242	Yes	D
128741			IPR017593 Allantoinase	0.746	0.66	0.0272973	55.82	0.348964	12.2133	12.7226	1.42337	0.0168	4748.51	6758.89	0.509315	Yes	D
125450			IPR016181 Acyl-CoA N-acyltransferase	0.77	0.694	0.0402393	53.75	0.368146	11.8355	12.2991	1.37897	0.0168	3654.63	5039.62	0.463588	Yes	D
80811			IPR006089 Acyl-CoA dehydrogenase, conserved site	0.783	0.697	0.0485389	47.87	0.374968	10.9851	11.3666	1.30265	0.0168	2027.01	2640.51	0.381453	Yes	D
129828				0.681	0.58	0.0068855	56.74	0.30469	9.97294	9.70691	0.831605	0.0168	1004.97	835.74	-0.266029	Yes	D
130259				0.705	0.645	0.0122006	60.43	0.317943	11.9709	11.612	0.779757	0.0168	4014.21	3130.12	-0.358903	Yes	D
125107			IPR012338 Beta-lactamase-type transpeptidase fold	0.731	0.637	0.0381684	59.64	0.326874	9.83044	9.40771	0.746012	0.0168	910.453	679.208	-0.42273	Yes	D
130735	Cyclopropane-fatty-acyl-phospholipid synthase	Cluster 2288 [740]. 7 ~paralogs, 2-3 low expressed homologs in Pchr	IPR003333 Cyclopropane-fatty-acyl-phospholipid synthase	0.882	0.717	0.04435	34.41	0.371736	9.48763	10.7624	2.41957	0.0169	717.895	1737	1.27475	Yes	B
169604	Hypothetical	ss TMH		0.843	0.693	0.0375576	38.97	0.32609	11.8474	13.031	2.27153	0.0169	3684.8	8370.1	1.18366	Yes	B
129397			IPR002067 Mitochondrial carrier protein	0.758	0.629	0.00122686	52.71	0.323142	10.8167	11.7478	1.90676	0.0169	1803.67	3439.16	0.931121	Yes	D
122899			IPR016453 Coatomer, beta' subunit	0.765	0.682	0.0351148	52.92	0.353097	11.529	12.3595	1.77836	0.0169	2955.06	5255.16	0.830549	Yes	D
124266			IPR006695 CENP-B, N-terminal DNA-binding	0.834	0.694	0.0387992	43.89	0.345543	12.2294	13.0558	1.77323	0.0169	4801.87	8514.82	0.82638	Yes	D
121876			IPR000362 Fumarate lyase	0.814	0.674	0.0605254	42.04	0.324428	10.1837	10.4941	1.24006	0.0169	1163.04	1442.23	0.310409	Yes	D
138149				0.719	0.633	0.0219363	57.92	0.320056	9.55358	9.28721	0.831412	0.0169	751.474	624.782	-0.266364	Yes	D
122328			IPR001606 AT-rich interaction region	0.774	0.683	0.0419521	52.96	0.349378	10.3561	9.98746	0.774495	0.0169	1310.71	1015.14	-0.368672	Yes	D
127371			IPR001680 WD40 repeat	0.715	0.63	0.0251192	59.41	0.315667	11.276	10.7167	0.678606	0.0169	2479.85	1682.84	-0.559354	Yes	D
166287				0.742	0.663	0.00765115	54.14	0.323012	11.8193	10.4155	0.377938	0.0169	3613.87	1365.82	-1.40378	Yes	A
111135				0.689	0.637	0.0416633	58.29	0.308884	10.3913	8.90315	0.356481	0.0169	1343.02	478.757	-1.4881	Yes	A
108633				0.773	0.686	0.0150093	53.71	0.340175	9.87456	10.2602	1.30645	0.017	938.726	1226.41	0.385656	Yes	D
80350			IPR005914 Acetoacetyl-CoA synthase	0.719	0.637	0.0157462	58.81	0.329417	10.2965	9.92133	0.771033	0.017	1257.61	969.657	-0.375136	Yes	D
52831			IPR016040 NAD(P)-binding	0.722	0.647	0.0436263	56.78	0.335342	10.8215	10.2876	0.690689	0.017	1809.64	1249.9	-0.533891	Yes	D
45349			IPR000058 Zinc finger, AN1-type	0.785	0.694	0.0284582	52.03	0.327381	11.6932	12.3933	1.62457	0.0172	3311.36	5379.55	0.70006	Yes	D
117696			IPR001810 Cyclin-like F-box	0.695	0.642	0.0148776	59.04	0.312527	9.45861	9.2453	0.862557	0.0173	703.599	606.894	-0.213309	Yes	D
128468				0.709	0.65	0.000348923	58.74	0.324323	10.1859	9.39433	0.577713	0.0173	1164.83	672.938	-0.791576	Yes	D
128046	Ribosomal protein		IPR001197 Ribosomal protein L10e	0.847	0.746	0.00423992	33.85	0.395153	11.8562	12.9367	2.1148	0.0176	3707.39	7840.45	1.08052	Yes	B
21396	CE15	(probable fragment) Model 89131 preferred		0.836	0.717	0.0239756	42.08	0.343098	8.81765	9.42967	1.5284	0.0176	451.208	689.626	0.612023	Yes	D
127915			IPR007114 Major facilitator superfamily	0.777	0.673	0.0322684	47.96	0.337653	10.0135	10.6132	1.51536	0.0176	1033.64	1566.35	0.599665	Yes	D
87077				0.708	0.64	0.0318406	59.32	0.321708	11.4163	11.778	1.28487	0.0176	2733.13	3511.71	0.361618	Yes	D
123937	GH20	SIGN-GH20	IPR015882 Beta-N-acetylhexosaminidase-like	0.85	0.707	0.0323062	37.36	0.353789	10.2346	11.0364	1.74322	0.0177	1204.83	2100.27	0.801751	Yes	D
128099			IPR004136 2-nitropropane dioxygenase, NPD	0.723	0.644	0.0481278	56.19	0.354835	10.1331	10.9079	1.71096	0.0177	1122.97	1921.36	0.774809	Yes	D
123458			IPR009050 Globin-like	0.769	0.666	0.00220869	56	0.329484	9.88271	10.4932	1.52675	0.0177	944.044	1441.33	0.610466	Yes	D
125665			IPR004840 Amino acid permease, conserved site	0.712	0.639	0.0236037	59.49	0.321577	11.1339	11.5236	1.31013	0.0177	2247.24	2944.18	0.389709	Yes	D
125683			IPR002123 Phospholipid/glycerol acyltransferase	0.741	0.657	0.0241592	54.38	0.344797	10.0736	10.4531	1.3009	0.0177	1077.61	1401.87	0.379512	Yes	D
123207			IPR001202 WW/Rsp5/WWP	0.698	0.635	0.0148406	59.67	0.307028	10.8627	10.4048	0.728036	0.0177	1862.09	1355.67	-0.457919	Yes	D
83236				0.69	0.628	0.0125275	60.02	0.302988	10.0971	9.55992	0.689103	0.0177	1095.31	754.784	-0.537209	Yes	D
81555	Mitochondrial substrate carrier		IPR001993 Mitochondrial substrate carrier	0.883	0.738	0.061828	31.61	0.381645	9.91778	11.2779	2.56701	0.0179	967.273	2482.99	1.36009	Yes	B
142516			IPR000504 RNA recognition motif, RNP-1	0.809	0.698	0.0223958	40.45	0.39761	13.0132	13.6805	1.58809	0.0179	8267.07	13128.8	0.667296	Yes	D
57184			IPR009006 Alanine racemase/group IV decarboxylase, C-terminal	0.785	0.664	0.025163	49.91	0.345922	10.2132	10.8542	1.55938	0.0179	1187.07	1851.09	0.640969	Yes	D
126859	GT90	GT90	IPR006598 Lipopolysaccharide-modifying protein	0.756	0.668	0.0209112	56.13	0.336925	10.7156	11.3021	1.50166	0.0179	1681.53	2525.09	0.586556	Yes	D
145884				0.75	0.653	0.00599045	44.58	0.343914	11.8352	12.3878	1.46672	0.0179	3653.85	5359.16	0.552595	Yes	D
44271				0.777	0.69	0.0306176	51.44	0.348204	9.37777	9.73489	1.28086	0.0179	665.258	852.107	0.357116	Yes	D
124250			IPR004206 mRNA capping enzyme, beta chain	0.745	0.661	0.0322345	55.93	0.338267	11.7405	11.4771	0.833145	0.0179	3421.63	2850.72	-0.26336	Yes	D
49786			IPR001214 SET	0.699	0.609	0.023038	61	0.302737	9.8349	9.56797	0.83109	0.0179	913.271	759.007	-0.266923	Yes	D
74094				0.685	0.658	0.0291959	56.65	0.310941	10.1767	9.83598	0.78967	0.0179	1157.39	913.955	-0.340678	Yes	D
84781				0.71	0.667	0.0218149	57.85	0.330556	11.5305	10.7096	0.566065	0.0179	2958.21	1674.54	-0.82096	Yes	D
168766			IPR012317 Poly(ADP-ribose) polymerase, catalytic region	0.708	0.642	0.0285135	57.51	0.327188	9.78207	9.48386	0.813256	0.018	880.433	716.022	-0.298218	Yes	D
123215			IPR000277 Cys/Met metabolism, pyridoxal phosphate-dependent enzyme	0.726	0.655	0.04228	59.68	0.338246	10.878	11.723	1.79624	0.0181	1881.92	3380.38	0.844979	Yes	D
142071			IPR005828 General substrate transporter	0.747	0.699	0.0227474	52.21	0.349254	10.3592	10.6264	1.20349	0.0181	1313.51	1580.8	0.267228	Yes	D
113317				0.805	0.683	0.0355751	43.91	0.340241	13.3567	13.1119	0.843908	0.0181	10489.9	8852.57	-0.244842	Yes	D
127489				0.645	0.568	0.00328416	56.04	0.276602	10.9013	10.6278	0.827276	0.0181	1912.6	1582.25	-0.27356	Yes	D
126824	Hypothetical		IPR008929 Chondroitin AC/alginate lyase	0.771	0.684	0.0355956	49.6	0.334458	11.7612	12.9015	2.20436	0.0182	3471.03	7651.41	1.14036	Yes	B
127953				0.714	0.625	0.015727	58.57	0.314476	12.3163	12.9999	1.60607	0.0182	5100.24	8191.32	0.683534	Yes	D
130172	Hypothetical	SS, 84aa		0.735	0.671	0.0252212	43.7	0.317872	13.3188	13.6924	1.29551	0.0182	10218.2	13237.7	0.373521	Yes	D
127416				0.731	0.656	0.0279187	56.54	0.328192	11.4459	10.9981	0.733203	0.0182	2789.63	2045.36	-0.447715	Yes	D
137265			IPR002347 Glucose/ribitol dehydrogenase	0.706	0.62	0.0332901	61	0.331125	13.2507	12.4581	0.577331	0.0182	9746.44	5626.92	-0.792529	Yes	D
129028	GH5	SIGN-CBM1-GH5	IPR000254 Cellulose-binding region, fungal	0.852	0.733	0.0415034	39.91	0.363022	9.80547	10.7947	1.98507	0.0183	894.83	1776.3	0.989191	Yes	D
116279				0.739	0.664	0.0193743	54.27	0.334035	10.0819	10.4197	1.26377	0.0183	1083.82	1369.71	0.337735	Yes	D
115197			IPR000719 Protein kinase, core	0.656	0.602	0.0136986	56.62	0.306921	9.78741	9.53102	0.837177	0.0183	883.698	739.815	-0.256396	Yes	D
102736				0.7	0.608	-0.00469109	61	0.309013	10.1787	9.8012	0.769777	0.0183	1159.02	892.186	-0.377487	Yes	D
128930			IPR015880 Zinc finger, C2H2-like	0.73	0.659	0.029908	60.52	0.318587	10.5871	10.1313	0.729099	0.0183	1538.33	1121.59	-0.455814	Yes	D
77752				0.701	0.625	0.00678387	61	0.315163	10.6653	9.8814	0.580805	0.0183	1623.93	943.187	-0.783874	Yes	D
124695				0.743	0.675	0.0327842	55.43	0.326708	10.4773	11.4247	1.92845	0.0185	1425.54	2749.07	0.94744	Yes	D
125820			IPR016024 Armadillo-type fold	0.744	0.668	0.0250832	54.82	0.339561	9.72294	10.0557	1.2594	0.0185	845.078	1064.29	0.332737	Yes	D
135859				0.721	0.638	0.00976674	58.18	0.318302	11.8813	11.487	0.760861	0.0185	3772.51	2870.37	-0.394295	Yes	D
79145				0.831	0.684	0.0511827	38.23	0.303565	13.2519	14.1183	1.82305	0.0186	9754.96	17783.7	0.866355	Yes	D
147883			IPR013216 Methyltransferase type 11	0.865	0.731	0.0520746	37.31	0.385781	9.83318	10.3779	1.45876	0.0186	912.183	1330.65	0.54474	Yes	D
107605				0.833	0.732	0.0497209	41.73	0.394234	10.0442	10.4348	1.31093	0.0186	1055.87	1384.16	0.390591	Yes	D
125222			IPR000555 Mov34/MPN/PAD-1	0.8	0.713	0.0530191	47.33	0.390134	10.2085	10.6215	1.33148	0.0187	1183.22	1575.43	0.413034	Yes	D
84764			IPR001128 Cytochrome P450	0.693	0.634	0.0277596	59.7	0.31858	10.5289	9.92857	0.659605	0.0187	1477.46	974.535	-0.600327	Yes	D
130819				0.741	0.635	0.031783	55.32	0.312145	9.86882	10.2232	1.27844	0.0188	934.998	1195.34	0.354383	Yes	D
89195	GT20	GT20	IPR012766 Alpha,alpha-trehalose-phosphate synthase	0.869	0.716	0.0429115	36.17	0.370478	11.1026	11.4107	1.23811	0.0189	2198.94	2722.53	0.308144	Yes	D
129769				0.721	0.638	0.0324515	59.99	0.323899	10.8203	9.77112	0.483226	0.0189	1808.21	873.776	-1.04923	Yes	A
161685			IPR000555 Mov34/MPN/PAD-1	0.815	0.677	0.041801	43.04	0.34037	10.6749	11.1715	1.41082	0.019	1634.84	2306.47	0.496538	Yes	D
86871				0.799	0.698	0.0254522	47.86	0.36613	9.04303	9.3984	1.27932	0.019	527.501	674.839	0.355373	Yes	D
127583				0.787	0.656	-0.00369803	42.78	0.32278	13.9233	13.1142	0.570742	0.019	15535.7	8866.87	-0.809088	Yes	D
167400			IPR000073 Alpha/beta hydrolase fold-1	0.733	0.663	0.0237526	52.9	0.332178	11.6029	11.8696	1.20304	0.0191	3110.41	3741.96	0.266684	Yes	D
147793	GH105	SIGN-GH105	IPR010905 Glycosyl hydrolase, family 88	0.796	0.685	0.0266709	49.81	0.33466	11.0922	10.8489	0.844801	0.0192	2183.17	1844.34	-0.243317	Yes	D
123964			IPR011249 Metalloenzyme, LuxS/M16 peptidase-like, metal-binding	0.822	0.746	0.0548418	40.24	0.382991	10.1689	11.0143	1.79683	0.0193	1151.15	2068.42	0.845456	Yes	D
126110				0.771	0.675	0.0383741	48.35	0.378572	11.236	11.8251	1.50431	0.0193	2412.03	3628.43	0.589098	Yes	D
124039			IPR000504 RNA recognition motif, RNP-1	0.774	0.681	0.0141791	53.57	0.335346	10.9782	11.3905	1.3308	0.0193	2017.36	2684.69	0.412298	Yes	D
128760			IPR006094 FAD linked oxidase, N-terminal	0.752	0.654	0.0365972	54.52	0.338612	10.2346	9.81435	0.747284	0.0193	1204.84	900.355	-0.420271	Yes	D
132624				0.689	0.634	-0.0170396	61	0.306299	9.48446	9.05728	0.743715	0.0193	716.32	532.737	-0.427179	Yes	D
131923				0.703	0.639	0.0493039	59.59	0.30156	10.4785	10.0433	0.739584	0.0193	1426.74	1055.19	-0.435214	Yes	D
128049			IPR013069 BTB/POZ	0.744	0.664	0.0251899	53.12	0.327953	10.4479	10.8576	1.32843	0.0194	1396.81	1855.56	0.409724	Yes	D
126677			IPR001138 Fungal transcriptional regulatory protein, N-terminal	0.827	0.689	0.0437406	43.29	0.343943	9.75285	10.1191	1.28902	0.0194	862.781	1112.14	0.366277	Yes	D
67258				0.796	0.68	0.0368162	38.81	0.347824	9.63196	9.33873	0.816075	0.0194	793.43	647.497	-0.293226	Yes	D
138561			IPR001128 Cytochrome P450	0.707	0.649	0.00448394	60.55	0.327901	9.78311	9.29971	0.71529	0.0194	881.068	630.219	-0.483399	Yes	D
122458			IPR002345 Lipocalin	0.76	0.675	0.0417975	55.1	0.335935	11.5177	10.8081	0.611475	0.0194	2932.04	1792.88	-0.709633	Yes	D
88672				0.696	0.608	0.0260808	58.13	0.308814	10.9503	9.75764	0.437491	0.0194	1978.66	865.65	-1.19267	Yes	A
88363			IPR002220 Dihydrodipicolinate synthetase	0.821	0.675	0.0444553	40.8	0.359418	9.58704	10.2127	1.54286	0.0195	769.107	1186.63	0.625606	Yes	D
83763			IPR000999 Ribonuclease III	0.724	0.66	0.0579021	58.72	0.321392	10.1237	10.4089	1.21853	0.0195	1115.71	1359.53	0.285142	Yes	D
86245			IPR001841 Zinc finger, RING-type	0.77	0.695	0.00909807	53.98	0.347858	9.82973	9.64357	0.878937	0.0195	910.005	799.841	-0.186168	Yes	D
124224			IPR002160 Proteinase inhibitor I3, Kunitz legume	0.845	0.74	0.0223233	38.63	0.377566	12.4563	11.3376	0.460521	0.0195	5619.75	2588.01	-1.11866	Yes	A
126862			IPR003593 AAA+ ATPase, core	0.776	0.676	0.0291609	48.81	0.344655	9.78701	10.7618	1.96531	0.0196	883.453	1736.26	0.974754	Yes	D
130630	CE4-GPI	SIGN-CE4-GPI	IPR011330 Glycoside hydrolase/deacetylase, beta/alpha-barrel	0.807	0.732	0.0410154	46.54	0.357698	12.5793	13.4846	1.87282	0.0196	6120.1	11461.8	0.905212	Yes	D
126931			IPR011009 Protein kinase-like	0.712	0.621	0.0253952	58.51	0.312079	11.1409	12.0028	1.81739	0.0196	2258.08	4103.82	0.861872	Yes	D
124037			IPR001680 WD40 repeat	0.821	0.681	0.0286355	44.07	0.355939	11.5482	11.9814	1.35016	0.0196	2994.75	4043.39	0.433133	Yes	D
128590	Peroxidase		IPR001621 Fungal lignin peroxidase	0.824	0.724	0.0517832	41.12	0.366894	9.77831	9.52175	0.837083	0.0196	878.142	735.076	-0.256557	Yes	D
130461				0.705	0.64	0.0204126	58.45	0.305392	10.1904	9.74048	0.732102	0.0196	1168.43	855.415	-0.449884	Yes	D
51900			IPR010982 Lambda repressor-like, DNA-binding	0.781	0.686	0.0528342	61	0.342656	13.0387	12.2613	0.583394	0.0196	8414.84	4909.16	-0.777458	Yes	D
64696				0.753	0.697	0.0246418	56.53	0.324247	13.3838	12.1922	0.437824	0.0196	10688.9	4679.86	-1.19158	Yes	A
138126	Hypothetical conserved	SS, TMH3'. Distantly related to Sperulin (cell wall encystment-specific prtoein of Physarium) 1 paralog, 80405.Cupin family	IPR006045 Cupin 1	0.848	0.698	0.0510778	37.2	0.350306	9.1343	10.7478	3.06001	0.0197	561.951	1719.57	1.61354	Yes	B
52547	GH16	GH16	IPR008985 Concanavalin A-like lectin/glucanase	0.851	0.744	0.0485512	39.47	0.361005	10.5063	11.4046	1.86374	0.0197	1454.54	2710.89	0.898202	Yes	D
131362			IPR016181 Acyl-CoA N-acyltransferase	0.747	0.652	-0.00115553	51.83	0.33733	9.7204	10.0323	1.24137	0.0197	843.591	1047.21	0.311933	Yes	D
174828			IPR008949 Terpenoid synthase	0.786	0.641	0.0305318	45.98	0.319304	10.1265	9.87942	0.84262	0.0197	1117.81	941.893	-0.247045	Yes	D
126325				0.727	0.641	0.0437426	54.67	0.320798	9.98095	9.61585	0.776418	0.0197	1010.57	784.62	-0.365095	Yes	D
124923			IPR002906 Ribosomal protein S27a	0.873	0.74	0.0551566	32.33	0.418498	13.1219	13.8692	1.67866	0.0198	8914.26	14964	0.747309	Yes	D
122906			IPR002347 Glucose/ribitol dehydrogenase	0.756	0.632	0.0500209	47.82	0.332303	11.1087	11.814	1.6305	0.0198	2208.31	3600.67	0.705317	Yes	D
114687			IPR007219 Fungal specific transcription factor	0.802	0.676	0.0453122	44.54	0.342126	9.09924	9.36724	1.20414	0.0198	548.459	660.42	0.267997	Yes	D
79342			IPR007274 Ctr copper transporter	0.737	0.682	0.030364	55.72	0.349008	10.7486	10.2676	0.716501	0.0198	1720.47	1232.72	-0.480959	Yes	D
126134			IPR001128 Cytochrome P450	0.681	0.618	0.027941	61	0.307018	10.541	9.80275	0.599458	0.0198	1489.92	893.145	-0.738269	Yes	D
87035				0.735	0.656	0.0222845	59.05	0.322044	12.6841	11.7225	0.5135	0.0198	6580.99	3379.33	-0.961565	Yes	D
128387			IPR005913 dTDP-4-dehydrorhamnose reductase	0.807	0.69	0.0275945	48.04	0.352999	11.3786	11.5932	1.16033	0.0199	2662.64	3089.55	0.214539	Yes	D
127892			IPR004813 Oligopeptide transporter OPT superfamily	0.838	0.708	0.0376519	42.84	0.334771	11.614	12.5589	1.92507	0.02	3134.44	6034	0.944909	Yes	D
137660				0.686	0.66	0.0120829	61	0.329952	9.36897	9.118	0.840334	0.02	661.212	555.637	-0.250965	Yes	D
82908	nucleoside diphosphate kinase		IPR001564 Nucleoside diphosphate kinase, core	0.858	0.76	0.0412269	30.56	0.406975	10.7321	11.8654	2.19351	0.0201	1700.97	3731.09	1.13324	Yes	B
122635				0.705	0.632	0.0171088	60.16	0.323344	11.4012	12.2406	1.78931	0.0201	2704.58	4839.32	0.839403	Yes	D
84724				0.691	0.637	0.0341065	57.78	0.303293	11.3823	12.2616	1.83949	0.0202	2669.4	4910.35	0.879309	Yes	D
127339			IPR007111 NACHT nucleoside triphosphatase	0.721	0.642	0.0267584	57.5	0.3245	10.4129	10.0061	0.754309	0.0202	1363.33	1028.37	-0.406772	Yes	D
128233			IPR005828 General substrate transporter	0.802	0.659	0.0616872	43.46	0.334875	11.3593	10.9425	0.749064	0.0202	2627.25	1967.98	-0.416839	Yes	D
127721				0.765	0.671	0.00872925	50.37	0.328163	11.3885	10.8636	0.695011	0.0202	2680.92	1863.27	-0.524891	Yes	D
79328			IPR001128 Cytochrome P450	0.746	0.671	0.0221143	54.39	0.347958	12.9916	10.7399	0.209982	0.0202	8144.44	1710.19	-2.25166	Yes	A
126846	Ribosomal protein		IPR008195 Ribosomal protein L34e	0.876	0.67	0.0514222	30.9	0.369082	11.1793	12.4674	2.44198	0.0203	2319.07	5663.11	1.28805	Yes	B
84613			IPR001841 Zinc finger, RING-type	0.744	0.64	0.00864022	54.48	0.319388	9.76207	10.3066	1.45851	0.0203	868.312	1266.44	0.544493	Yes	D
122070			IPR016024 Armadillo-type fold	0.838	0.717	0.0315082	41.17	0.365614	11.9993	12.4732	1.38884	0.0203	4094.1	5686.05	0.473877	Yes	D
137321			IPR007861 DNA mismatch repair protein MutS, clamp	0.728	0.633	0.0375862	57.39	0.333996	10.7512	11.0565	1.23571	0.0203	1723.6	2129.87	0.305338	Yes	D
76360				0.715	0.655	0.0355338	60.24	0.316091	9.52958	9.34181	0.87796	0.0203	739.077	648.881	-0.187773	Yes	D
130652			IPR000120 Amidase signature enzyme	0.715	0.646	-0.00206185	55.76	0.331836	9.63066	9.42128	0.864909	0.0203	792.716	685.627	-0.20938	Yes	D
132391				0.695	0.63	0.00594857	59.82	0.308052	10.0276	9.74941	0.824601	0.0203	1043.81	860.726	-0.278231	Yes	D
144054			IPR001128 Cytochrome P450	0.677	0.597	0.0258796	60.46	0.297467	12.4104	12.0838	0.797374	0.0203	5443.92	4340.84	-0.326671	Yes	D
127713			IPR001128 Cytochrome P450	0.705	0.64	0.0113734	58.42	0.332814	10.2066	9.56068	0.639077	0.0203	1181.68	755.182	-0.645939	Yes	D
80596			IPR004429 3-isopropylmalate dehydrogenase	0.797	0.67	0.0443851	44.73	0.358987	11.3436	11.7206	1.29866	0.0204	2598.78	3374.93	0.37702	Yes	D
85378	histone		IPR007125 Histone core	0.855	0.7	0.0203647	33.89	0.366076	11.4273	12.5626	2.19666	0.0205	2754.01	6049.67	1.13531	Yes	B
82637			IPR005937 26S proteasome subunit P45	0.72	0.651	0.0339801	57.59	0.355001	11.5934	11.9272	1.26035	0.0205	3089.98	3894.47	0.333824	Yes	D
78066				0.722	0.657	0.0319912	55.74	0.330777	10.6161	10.3979	0.859614	0.0205	1569.5	1349.16	-0.218238	Yes	D
127342				0.681	0.61	-0.00124676	58.82	0.299708	9.24178	9.00582	0.84912	0.0205	605.415	514.07	-0.23596	Yes	D
130475	GMC OR		IPR012132 Glucose-methanol-choline oxidoreductase	0.729	0.662	-0.00122093	56.64	0.332606	9.18983	8.9185	0.828551	0.0205	584.002	483.878	-0.271338	Yes	D
131776				0.666	0.639	0.0212634	61	0.301262	9.74115	9.40137	0.790161	0.0205	855.812	676.23	-0.339781	Yes	D
122197				0.694	0.654	0.0332331	61	0.319423	11.8561	11.2481	0.656125	0.0205	3707.14	2432.36	-0.607958	Yes	D
81545			IPR000679 Zinc finger, GATA-type	0.917	0.728	0.0955926	30.4	0.340006	12.513	11.3441	0.444744	0.0205	5845.25	2599.65	-1.16895	Yes	A
127432				0.758	0.679	0.0258226	55.58	0.325896	12.1071	10.4797	0.323675	0.0205	4411.61	1427.93	-1.62738	Yes	A
131189				0.74	0.649	0.0302786	54.81	0.313493	11.244	10.757	0.713479	0.0206	2425.47	1730.52	-0.487057	Yes	D
88691				0.82	0.689	0.0395213	44.09	0.341014	12.7065	11.9948	0.610576	0.0206	6684.06	4081.15	-0.711758	Yes	D
81089				0.708	0.649	0.000246801	58.44	0.322503	11.206	10.0626	0.4527	0.0207	2362.32	1069.43	-1.14337	Yes	A
49248			IPR007125 Histone core	0.853	0.744	0.0142052	39.35	0.381432	11.1386	12.034	1.86014	0.0209	2254.48	4193.68	0.895413	Yes	D
125272				0.724	0.635	0.03132	53.04	0.307998	9.44415	10.1357	1.61501	0.0209	696.582	1124.98	0.69154	Yes	D
133809	GH11-CBM1	SIGN-GH11-CBM1. Long UTR	IPR000254 Cellulose-binding region, fungal	0.865	0.713	0.0402029	37.08	0.338328	10.864	11.4163	1.46639	0.0209	1863.77	2733.02	0.552267	Yes	D
124709			IPR015425 Actin-binding FH2	0.77	0.647	0.0194806	52.54	0.329079	10.2354	10.5686	1.25979	0.0209	1205.49	1518.67	0.333185	Yes	D
119963				0.751	0.653	0.0158417	54.89	0.330153	9.38213	9.71504	1.25955	0.0209	667.271	840.463	0.332905	Yes	D
144610			IPR001128 Cytochrome P450	0.68	0.586	0.0240947	59.79	0.307797	10.8306	10.4942	0.79201	0.0209	1821.13	1442.35	-0.33641	Yes	D
154245			IPR002225 3-beta hydroxysteroid dehydrogenase/isomerase	0.746	0.641	0.0150321	55.85	0.333543	11.4608	10.8672	0.662681	0.0209	2818.67	1867.87	-0.593613	Yes	D
130820			IPR012606 Ribosomal protein S13/S15, N-terminal	0.894	0.729	0.044835	30.49	0.376936	12.3173	12.654	1.26279	0.021	5103.74	6444.98	0.336614	Yes	D
124899	GH16	SIGN-GH16	IPR008985 Concanavalin A-like lectin/glucanase	0.875	0.751	0.0592497	35.11	0.368441	11.339	12.7206	2.6055	0.0212	2590.53	6749.62	1.38156	Yes	B
130813			IPR001395 Aldo/keto reductase	0.794	0.691	0.0384854	48.63	0.357584	11.0369	11.6878	1.5702	0.0212	2101	3298.99	0.650951	Yes	D
128152			IPR003016 2-oxo acid dehydrogenase, lipoyl-binding site	0.857	0.713	0.0468066	39.46	0.399083	9.28829	9.75361	1.38062	0.0212	625.25	863.235	0.465318	Yes	D
123959			IPR002132 Ribosomal protein L5	0.752	0.662	0.0436137	52.06	0.337148	10.8954	11.1746	1.2135	0.0212	1904.78	2311.46	0.279177	Yes	D
126881				0.749	0.66	0.0180708	55.66	0.319817	10.8989	10.5298	0.774298	0.0212	1909.38	1478.43	-0.369038	Yes	D
127787				0.696	0.635	0.0223799	56.64	0.29682	11.2843	10.6088	0.626129	0.0212	2494.08	1561.61	-0.675468	Yes	D
131696				0.778	0.653	0.05285	49.9	0.328899	9.5401	10.2537	1.63988	0.0213	744.486	1220.87	0.713589	Yes	D
124823				0.757	0.664	0.0131089	52.73	0.337158	10.2301	10.7983	1.4827	0.0213	1201.05	1780.79	0.568223	Yes	D
129528			IPR013149 Alcohol dehydrogenase, zinc-binding	0.793	0.699	0.0409715	48.87	0.375964	10.0879	10.606	1.43212	0.0213	1088.31	1558.59	0.518154	Yes	D
124816			IPR001040 Eukaryotic translation initiation factor 4E (eIF-4E)	0.77	0.713	0.0235706	51.65	0.348951	12.4539	12.8558	1.32126	0.0213	5610.49	7412.84	0.401909	Yes	D
128877			IPR002347 Glucose/ribitol dehydrogenase	0.768	0.652	0.0381621	56.44	0.355776	11.1911	11.5858	1.31465	0.0213	2338.03	3073.7	0.394683	Yes	D
150835				0.732	0.656	0.0349276	55.81	0.345519	9.89892	10.2388	1.26563	0.0213	954.711	1208.31	0.339859	Yes	D
84375				0.689	0.636	0.0235718	61	0.304419	9.97409	9.70489	0.829777	0.0213	1005.77	834.57	-0.269204	Yes	D
102362				0.715	0.652	0.00859959	61	0.317493	12.8273	12.461	0.775741	0.0213	7267.84	5637.93	-0.366352	Yes	D
127659			IPR001395 Aldo/keto reductase	0.713	0.652	0.00900046	58.94	0.335506	12.0127	11.5067	0.704154	0.0213	4132.27	2909.77	-0.506037	Yes	D
127759			IPR001338 Fungal hydrophobin	0.808	0.707	0.0473036	42.85	0.357135	12.2868	10.8009	0.357018	0.0213	4996.87	1783.98	-1.48593	Yes	A
130319			IPR006823 Neutral/alkaline nonlysosomal ceramidase	0.759	0.67	0.0298364	55.62	0.330935	9.57837	9.98212	1.32294	0.0214	764.499	1011.39	0.403746	Yes	D
168827			IPR017441 Protein kinase ATP binding, conserved site	0.684	0.63	0.00856585	57.84	0.319868	12.2105	11.4471	0.589079	0.0214	4739.5	2791.94	-0.763467	Yes	D
121911			IPR000782 Beta-Ig-H3/fasciclin	0.825	0.714	0.046388	43.39	0.337828	9.66349	10.033	1.29193	0.0215	810.962	1047.71	0.369529	Yes	D
88983			IPR003088 Cytochrome c, class I	0.856	0.715	0.0529254	40.52	0.371487	9.75912	9.56933	0.87673	0.0215	866.538	759.723	-0.189795	Yes	D
121827				0.721	0.626	0.00245992	57.8	0.304828	9.8984	9.62297	0.826203	0.0215	954.367	788.502	-0.275432	Yes	D
122612			IPR010987 Glutathione S-transferase, C-terminal-like	0.786	0.682	0.0317346	49.17	0.352187	10.5328	10.9635	1.34789	0.0216	1481.41	1996.78	0.4307	Yes	D
125913			IPR015366 Peptidase S53, propeptide	0.801	0.701	0.0444342	45.87	0.352226	9.39384	9.67623	1.21621	0.0216	672.71	818.155	0.282392	Yes	D
75172	GH28	SIGN-GH28	IPR000743 Glycoside hydrolase, family 28	0.739	0.665	0.0329353	59.44	0.325807	9.5008	9.31249	0.877629	0.0216	724.479	635.827	-0.188316	Yes	D
123318			IPR000209 Peptidase S8 and S53, subtilisin, kexin, sedolisin	0.747	0.672	0.0387995	54.87	0.340501	11.056	10.7508	0.809286	0.0216	2129.12	1723.06	-0.305279	Yes	D
63615				0.726	0.675	0.02892	56.92	0.338845	10.8841	11.3708	1.40115	0.0217	1889.97	2648.13	0.486616	Yes	D
124151			IPR008262 Lipase, active site	0.768	0.663	0.034788	53.79	0.335038	9.39378	9.60319	1.15622	0.0217	672.682	777.765	0.209416	Yes	D
130838			IPR017441 Protein kinase ATP binding, conserved site	0.729	0.656	0.0155783	58.26	0.329811	12.9674	12.7067	0.834724	0.0217	8008.85	6685.18	-0.260628	Yes	D
88961				0.688	0.581	0.0618402	55.72	0.319383	11.278	10.8455	0.740997	0.0217	2483.17	1840.03	-0.432461	Yes	D
71889	Porin	Outer mitochondrial membrane	IPR001925 Porin, eukaryotic type	0.887	0.741	0.0467033	28.93	0.374279	10.095	11.5328	2.70905	0.0218	1093.69	2962.85	1.43779	Yes	B
21427	GT2	GT2	IPR001173 Glycosyl transferase, family 2	0.825	0.707	0.0491986	43.92	0.350342	11.5683	12.9603	2.62442	0.0218	3036.62	7969.37	1.392	Yes	B
123945				0.748	0.694	0.031577	50.14	0.339326	11.3888	12.0745	1.6085	0.0218	2681.4	4313.01	0.685716	Yes	D
125710				0.757	0.685	0.000818282	53.61	0.340258	12.3407	12.9115	1.48536	0.0218	5186.98	7704.58	0.570817	Yes	D
123150			IPR007484 Peptidase M28	0.752	0.671	0.0128524	57.27	0.343493	11.4763	12.0436	1.48184	0.0218	2849.04	4221.82	0.567386	Yes	D
128579			IPR015256 Initiation factor eIF2 gamma, C terminal	0.798	0.696	0.0594198	45.59	0.378183	12.8853	13.2497	1.28734	0.0218	7565.87	9739.82	0.364394	Yes	D
116730			IPR007271 Nucleotide-sugar transporter	0.757	0.671	0.0354947	52.56	0.314229	12.5059	12.8011	1.22706	0.0218	5816.36	7137.04	0.29521	Yes	D
127762			IPR004837 Sodium/calcium exchanger membrane region	0.723	0.633	0.0227047	59.46	0.331388	10.3659	10.1416	0.856046	0.0218	1319.59	1129.63	-0.22424	Yes	D
42911			IPR003960 AAA ATPase, conserved site	0.778	0.691	0.0402272	48.56	0.37231	10.4394	11.0757	1.55437	0.0219	1388.61	2158.41	0.636325	Yes	D
140397			IPR003593 AAA+ ATPase, core	0.7	0.636	0.037316	58.83	0.319943	10.1405	10.5396	1.31867	0.0219	1128.75	1488.44	0.399088	Yes	D
123734			IPR002345 Lipocalin	0.83	0.697	0.0469744	43.42	0.361651	10.3033	10.556	1.19145	0.0221	1263.6	1505.5	0.252717	Yes	D
61048			IPR001736 Phospholipase D/Transphosphatidylase	0.728	0.651	0.0305459	58.58	0.329947	10.5187	10.2033	0.803631	0.0221	1467.06	1178.98	-0.315394	Yes	D
131325			IPR008949 Terpenoid synthase	0.683	0.681	0.0145047	61	0.340894	10.2588	9.87843	0.768221	0.0221	1225.23	941.247	-0.380407	Yes	D
81293			IPR000873 AMP-dependent synthetase and ligase	0.754	0.65	0.0297457	53.29	0.338153	10.7818	11.6455	1.8197	0.0222	1760.55	3203.67	0.863703	Yes	D
60215			IPR001623 Heat shock protein DnaJ, N-terminal	0.715	0.621	0.0234801	44.88	0.352531	11.7473	12.3341	1.50187	0.0222	3437.92	5163.34	0.586762	Yes	D
125622			IPR000904 SEC7-like	0.702	0.64	0.0255224	58.03	0.324556	10.3914	10.9149	1.43746	0.0222	1343.14	1930.7	0.523517	Yes	D
130304	CE15	SIGN-CE15		0.847	0.712	0.0449697	40.63	0.353405	11.4775	11.8263	1.27356	0.0222	2851.41	3631.48	0.348873	Yes	D
128916			IPR001510 Zinc finger, PARP-type	0.811	0.704	0.0359225	47.17	0.417538	12.6215	12.9015	1.21419	0.0222	6301.76	7651.52	0.279995	Yes	D
127935			IPR000577 Carbohydrate kinase, FGGY	0.752	0.666	0.0307355	53.88	0.327457	10.3985	10.1734	0.855572	0.0222	1349.75	1154.81	-0.22504	Yes	D
112124				0.772	0.676	0.0157824	50.86	0.336727	10.7169	10.4719	0.843771	0.0222	1683.14	1420.18	-0.245076	Yes	D
130645				0.695	0.633	0.0228735	52.92	0.306896	11.1723	10.8175	0.781961	0.0222	2307.8	1804.61	-0.354831	Yes	D
137886			IPR002018 Carboxylesterase, type B	0.728	0.659	0.0149816	56.02	0.330711	10.5768	10.081	0.709194	0.0222	1527.28	1083.14	-0.495748	Yes	D
46611			IPR001017 Dehydrogenase, E1 component	0.706	0.615	0.0231909	56.78	0.323924	10.0072	9.81545	0.875539	0.0223	1029.13	901.042	-0.191756	Yes	D
87213				0.709	0.594	0.0181832	61	0.30383	9.93123	9.69503	0.848982	0.0223	976.333	828.886	-0.236195	Yes	D
83014			IPR008257 Peptidase M19, renal dipeptidase	0.745	0.641	0.0267859	55.87	0.337328	9.97279	10.8285	1.80968	0.0225	1004.87	1818.5	0.855736	Yes	D
127717				0.773	0.714	-0.000868964	47.17	0.351945	11.6304	12.2125	1.49696	0.0225	3170.4	4745.98	0.582039	Yes	D
122393				0.741	0.681	0.0121832	61	0.331258	12.1293	12.4626	1.25993	0.0225	4480.02	5644.5	0.333338	Yes	D
72599			IPR007111 NACHT nucleoside triphosphatase	0.744	0.654	0.00556684	55.27	0.347213	10.0588	9.86401	0.873712	0.0225	1066.58	931.886	-0.194771	Yes	D
139563				0.792	0.689	0.0393932	46.9	0.33806	10.0428	9.84375	0.871121	0.0225	1054.83	918.891	-0.199055	Yes	D
123184			IPR000571 Zinc finger, CCCH-type	0.728	0.622	0.0124962	58.49	0.319335	10.9721	10.7598	0.863122	0.0225	2008.82	1733.86	-0.212363	Yes	D
128725	GH16	SIGN-GH16	IPR008985 Concanavalin A-like lectin/glucanase	0.843	0.71	0.0485907	38.55	0.324762	11.4559	11.1665	0.818192	0.0225	2809.21	2298.47	-0.289489	Yes	D
88243			IPR005788 Disulphide isomerase	0.82	0.727	0.0504159	44.58	0.393323	10.714	10.2452	0.722564	0.0225	1679.66	1213.66	-0.468802	Yes	D
75532				0.674	0.626	0.0273813	60.43	0.305069	10.9777	10.3507	0.647519	0.0225	2016.62	1305.8	-0.627005	Yes	D
153624			IPR004713 Calcium/proton exchanger	0.712	0.633	0.030571	61	0.318684	11.2162	12.1625	1.9269	0.0226	2379.12	4584.31	0.946283	Yes	D
88982			IPR003088 Cytochrome c, class I	0.909	0.748	0.039915	26.75	0.404936	11.8018	12.6558	1.80758	0.0226	3570.23	6453.43	0.854058	Yes	D
124430			IPR016024 Armadillo-type fold	0.855	0.71	0.0451253	38.24	0.37032	10.02	10.7703	1.68213	0.0226	1038.27	1746.5	0.750285	Yes	D
103439				0.733	0.664	0.0180954	57.64	0.306921	11.0692	11.7703	1.62575	0.0226	2148.61	3493.09	0.701105	Yes	D
125743	EXPN	SIGN-EXPN	IPR009009 Barwin-related endoglucanase	0.745	0.719	-0.00152958	55.14	0.326342	12.7641	13.4251	1.58116	0.0226	6956.42	10999.2	0.660987	Yes	D
172806			IPR011333 BTB/POZ fold	0.787	0.654	0.0316249	49.52	0.329237	9.16269	9.63483	1.38716	0.0226	573.119	795.01	0.472132	Yes	D
66377			IPR002190 MAGE protein	0.795	0.677	0.0311112	49.35	0.376361	10.972	11.2031	1.17377	0.0226	2008.61	2357.64	0.23115	Yes	D
120039			IPR004361 Glyoxalase I	0.917	0.736	0.0381502	29.77	0.390678	10.8298	11.0052	1.12921	0.0226	1820.14	2055.32	0.17532	Yes	D
82846				0.718	0.658	0.0174323	61	0.313992	11.7461	10.7607	0.505075	0.0226	3435.04	1734.95	-0.985429	Yes	D
89176				0.83	0.745	0.0367076	38.15	0.348855	12.8023	13.4406	1.55651	0.0227	7142.88	11117.9	0.638312	Yes	D
123456			IPR001412 Aminoacyl-tRNA synthetase, class I, conserved site	0.767	0.685	0.0426468	52.84	0.363822	9.38699	9.65301	1.20248	0.0228	669.523	805.092	0.266018	Yes	D
44561			IPR005828 General substrate transporter	0.734	0.677	0.0483248	57.59	0.340727	9.9156	9.52554	0.763093	0.0228	965.813	737.01	-0.39007	Yes	D
70235	Ribosomal protein		IPR002671 Ribosomal protein L22e	0.839	0.718	0.0767679	39.93	0.393682	10.5379	11.7796	2.36473	0.0229	1486.74	3515.73	1.24167	Yes	B
163423			IPR007125 Histone core	0.828	0.692	0.0376739	37.62	0.374509	10.4011	11.1548	1.68614	0.0229	1352.2	2280	0.753727	Yes	D
130808	GT24	UNK-GT24	IPR009448 UDP-glucose:Glycoprotein Glucosyltransferase	0.713	0.662	0.0238131	57.21	0.341193	10.2835	10.9914	1.63343	0.0229	1246.37	2035.86	0.707903	Yes	D
131802			IPR001563 Peptidase S10, serine carboxypeptidase	0.739	0.645	0.0340509	58.82	0.3147	11.4877	12.0501	1.47671	0.0229	2871.8	4240.83	0.562391	Yes	D
125994				0.71	0.642	0.0322291	56.12	0.308892	12.029	12.3611	1.25884	0.0229	4179.17	5260.89	0.332091	Yes	D
143490				0.684	0.578	-0.00182577	56.07	0.308469	10.3303	10.5998	1.20536	0.0229	1287.46	1551.86	0.269466	Yes	D
83676	GT1	(fragment)	IPR002213 UDP-glucuronosyl/UDP-glucosyltransferase	0.766	0.661	-0.0101133	53.59	0.337316	10.7293	10.9563	1.17039	0.0229	1697.6	1986.85	0.226985	Yes	D
122619			IPR012310 ATP dependent DNA ligase, central	0.723	0.618	0.0164583	56.22	0.333013	11.3943	11.6119	1.16283	0.0229	2691.62	3129.9	0.217638	Yes	D
136422				0.743	0.649	0.0265645	58.23	0.300927	10.0753	9.80096	0.826851	0.0229	1078.84	892.037	-0.274301	Yes	D
84404	GMC OR		IPR012132 Glucose-methanol-choline oxidoreductase	0.748	0.648	0.00936676	54.16	0.331212	9.50067	9.20009	0.811927	0.0229	724.414	588.17	-0.300578	Yes	D
126736			IPR006769 Protein of unknown function DUF607	0.798	0.679	0.0244608	44.55	0.359578	10.7641	10.4437	0.80084	0.0229	1739.05	1392.69	-0.320414	Yes	D
89534	GH61-CBM1	SIGN-GH61-CBM1	IPR000254 Cellulose-binding region, fungal	0.87	0.731	0.0439011	37.58	0.35196	9.4176	10.1286	1.63695	0.023	683.88	1119.48	0.711006	Yes	D
80502			IPR008429 Cleft lip and palate transmembrane 1	0.745	0.674	0.0334636	56.83	0.333302	12.3841	12.6737	1.22229	0.023	5345.58	6533.82	0.289584	Yes	D
89128			IPR016156 FAD/NAD-linked reductase, dimerisation	0.811	0.686	0.0519472	43.55	0.377505	12.0363	11.2102	0.564041	0.023	4200.48	2369.24	-0.826129	Yes	D
122556	Tranporter MFS	TMHs	IPR011701 Major facilitator superfamily MFS-1	0.716	0.656	0.0293626	56.82	0.326806	11.0615	12.0801	2.02601	0.0233	2137.13	4329.85	1.01864	Yes	B
131774				0.819	0.697	0.0316286	41.64	0.334341	10.0025	10.642	1.55784	0.0233	1025.75	1597.96	0.63955	Yes	D
145349			IPR014445 Glutamine-dependent NAD(+) synthetase, GAT region	0.763	0.672	0.0394263	52.88	0.352536	10.1344	10.3983	1.20072	0.0233	1123.99	1349.59	0.263899	Yes	D
124785				0.738	0.687	0.0264268	61	0.325589	11.3377	11.6002	1.1996	0.0233	2588.07	3104.66	0.262559	Yes	D
127595				0.74	0.637	0.0270601	51.95	0.333816	9.45642	9.25099	0.867284	0.0234	702.532	609.292	-0.205424	Yes	D
130358			IPR006146 5'-Nucleotidase, conserved site	0.784	0.686	0.0338247	51.67	0.343363	12.1773	11.7195	0.728065	0.0235	4631.71	3372.17	-0.457861	Yes	D
105498				0.796	0.649	0.0379719	45.46	0.344981	11.8299	12.177	1.27198	0.0236	3640.5	4630.62	0.347071	Yes	D
124099				0.773	0.671	0.0100344	52.02	0.331669	10.9675	10.593	0.771388	0.0236	2002.41	1544.63	-0.374472	Yes	D
89363				0.675	0.655	0.0288719	59.08	0.311017	10.991	10.6094	0.767569	0.0236	2035.26	1562.21	-0.381631	Yes	D
128128			IPR001865 Ribosomal protein S2	0.713	0.625	0.013882	60.33	0.301889	12.1133	11.7173	0.759925	0.0236	4430.76	3367.05	-0.396072	Yes	D
123757			IPR003960 AAA ATPase, conserved site	0.799	0.659	0.0316187	44.85	0.349549	10.4094	9.93889	0.721687	0.0236	1360.06	981.531	-0.470555	Yes	D
82356			IPR015880 Zinc finger, C2H2-like	0.729	0.646	0.0291259	56.1	0.329194	10.2892	9.80364	0.714235	0.0236	1251.26	893.696	-0.48553	Yes	D
109175				0.748	0.644	0.0271103	55.68	0.320597	11.4994	10.9538	0.685125	0.0236	2895.09	1983.5	-0.54556	Yes	D
141317			IPR000994 Peptidase M24, catalytic core	0.784	0.667	0.0640064	50.99	0.360176	9.80899	10.306	1.4113	0.0237	897.016	1265.95	0.497029	Yes	D
130616	CBM50	CBM50	IPR002482 Peptidoglycan-binding LysM	0.743	0.636	0.022802	61	0.331045	9.72706	10.0938	1.28943	0.0237	847.494	1092.78	0.366738	Yes	D
81053			IPR000073 Alpha/beta hydrolase fold-1	0.703	0.644	0.0251806	61	0.323562	10.6631	10.2294	0.740326	0.0237	1621.53	1200.46	-0.433768	Yes	D
124332				0.768	0.67	0.0125576	51.81	0.32646	9.94805	10.9466	1.99796	0.0238	987.783	1973.55	0.998525	Yes	D
125480			IPR006025 Peptidase M, neutral zinc metallopeptidases, zinc-binding site	0.737	0.669	0.0296961	55.68	0.341097	11.7113	12.5061	1.73478	0.0238	3353.22	5817.12	0.794755	Yes	D
127116			IPR004788 Ribose 5-phosphate isomerase	0.781	0.664	0.0496865	47.79	0.343617	10.3207	10.8794	1.47299	0.0238	1278.89	1883.8	0.558747	Yes	D
65676				0.732	0.65	0.026894	56.84	0.324416	10.8254	11.2328	1.32628	0.0238	1814.61	2406.67	0.407381	Yes	D
133793				0.781	0.661	0.0298742	48.72	0.34096	10.0797	10.2861	1.15379	0.0238	1082.16	1248.58	0.206379	Yes	D
84457				0.724	0.707	0.00597073	61	0.341537	9.96717	9.63351	0.793521	0.0238	1000.96	794.283	-0.33366	Yes	D
130365				0.782	0.644	0.000874593	49.1	0.323027	11.3568	10.9756	0.767808	0.0238	2622.67	2013.71	-0.381182	Yes	D
84005			IPR000873 AMP-dependent synthetase and ligase	0.723	0.635	0.019235	57.56	0.332642	11.2726	10.6466	0.647941	0.0238	2474	1603	-0.626065	Yes	D
129832				0.686	0.629	0.00982955	58.12	0.317501	12.4382	11.684	0.59289	0.0238	5549.53	3290.27	-0.754164	Yes	D
43078	Ribosomal protein		IPR016027 Nucleic acid-binding, OB-fold-like	0.865	0.723	0.0220913	33.65	0.377802	11.6362	13.0342	2.63532	0.0239	3183.04	8388.34	1.39798	Yes	B
123829	Hypothetical	435aa		0.846	0.714	0.0336954	38.02	0.379604	10.529	12.2976	3.40735	0.024	1477.51	5034.39	1.76865	Yes	B
155586			IPR002672 Ribosomal protein L28e	0.913	0.697	0.0319172	28.69	0.377173	11.1546	11.4654	1.24038	0.0241	2279.7	2827.69	0.310778	Yes	D
128527	Hypothetical conserved	SS		0.889	0.753	0.0552971	30.68	0.370345	10.8043	12.4903	3.2175	0.0243	1788.27	5753.76	1.68594	Yes	B
123738	P450	Many Paralogs and Pchr homologs.	IPR001128 Cytochrome P450	0.823	0.721	0.0441996	42.51	0.367565	10.1024	11.5423	2.71302	0.0243	1099.3	2982.42	1.4399	Yes	B
127944	Hypothetical conserved	TMHs		0.818	0.7	0.0381195	44.87	0.354901	13.8006	14.4999	1.62368	0.0244	14269.2	23168.5	0.699264	Yes	D
172208			IPR011701 Major facilitator superfamily MFS-1	0.764	0.665	0.0275188	52.43	0.326197	9.72528	10.378	1.5721	0.0244	846.449	1330.7	0.652691	Yes	D
124687			IPR001569 Ribosomal protein L37e	0.815	0.731	0.0201994	35.34	0.390226	10.5992	10.8406	1.18213	0.0244	1551.24	1833.77	0.241393	Yes	D
76460				0.755	0.672	0.033044	50.64	0.346677	12.6328	12.2637	0.774293	0.0245	6350.96	4917.5	-0.369048	Yes	D
126609			IPR005844 Alpha-D-phosphohexomutase, alpha/beta/alpha domain I	0.88	0.722	0.0482219	36.05	0.381386	10.7891	11.4135	1.54149	0.0247	1769.53	2727.7	0.624322	Yes	D
124930	CE4-GPI	SIGN-CE4-GPI	IPR011330 Glycoside hydrolase/deacetylase, beta/alpha-barrel	0.787	0.687	0.0347792	48.51	0.339917	10.181	10.8791	1.62243	0.0248	1160.86	1883.41	0.698153	Yes	D
86069			IPR001810 Cyclin-like F-box	0.698	0.638	0.00178005	57.42	0.307431	12.6539	12.1424	0.701506	0.0248	6444.67	4520.98	-0.511474	Yes	D
71418				0.702	0.651	0.0130516	57.08	0.319706	10.3905	10.1779	0.863005	0.0249	1342.29	1158.4	-0.212559	Yes	D
84626				0.698	0.625	0.0402019	58.18	0.29729	11.4197	10.9663	0.730305	0.0249	2739.52	2000.69	-0.453429	Yes	D
125178			IPR001114 Adenylosuccinate synthetase	0.79	0.673	0.0493975	48.03	0.369537	9.70146	10.1775	1.39092	0.025	832.589	1158.06	0.476035	Yes	D
123643			IPR007114 Major facilitator superfamily	0.827	0.674	0.0301786	42.34	0.329793	9.39926	9.82525	1.34349	0.025	675.242	907.183	0.425985	Yes	D
122216				0.753	0.661	0.0256849	56.78	0.344041	12.0067	12.3745	1.29041	0.025	4115.09	5310.16	0.367828	Yes	D
104851			IPR003593 AAA+ ATPase, core	0.754	0.657	0.0376888	52.62	0.334402	11.4001	11.6234	1.16739	0.025	2702.58	3154.97	0.223289	Yes	D
52904			IPR000719 Protein kinase, core	0.687	0.645	0.00416715	57.34	0.317318	10.143	9.86563	0.825093	0.025	1130.7	932.933	-0.277371	Yes	D
59253			IPR000719 Protein kinase, core	0.665	0.623	0.0408104	61	0.316504	11.5742	11.1462	0.74326	0.025	3049.21	2266.36	-0.428061	Yes	D
89142			IPR001395 Aldo/keto reductase	0.71	0.638	0.0462066	60.85	0.324928	10.8211	10.3226	0.707831	0.0251	1809.13	1280.56	-0.498524	Yes	D
131867			IPR005828 General substrate transporter	0.719	0.677	0.0153954	55.86	0.335485	9.89686	10.2634	1.2893	0.0252	953.349	1229.15	0.366586	Yes	D
132115			IPR013101 Leucine-rich repeat 2	0.662	0.598	0.00609822	61	0.297005	11.0615	10.8563	0.867423	0.0252	2137.12	1853.79	-0.205192	Yes	D
129958			IPR000571 Zinc finger, CCCH-type	0.735	0.67	0.0203044	59.13	0.314335	10.6563	11.6153	1.94392	0.0253	1613.87	3137.24	0.958966	Yes	D
86436			IPR006931 Calcipressin	0.835	0.704	0.0632943	41.37	0.364739	11.9455	12.8242	1.83875	0.0253	3944.1	7252.24	0.878727	Yes	D
128606				0.734	0.677	0.0293916	58.25	0.318951	9.96451	10.6523	1.61077	0.0253	999.117	1609.35	0.687748	Yes	D
127872			IPR015880 Zinc finger, C2H2-like	0.863	0.743	0.0467781	39.66	0.351382	12.1452	12.6597	1.42848	0.0253	4529.83	6470.76	0.514484	Yes	D
131924				0.717	0.637	0.0161264	56.75	0.310397	9.35762	9.11544	0.845466	0.0253	656.031	554.652	-0.242182	Yes	D
131394	Ribosomal protein		IPR016027 Nucleic acid-binding, OB-fold-like	0.815	0.714	0.0631828	39.07	0.387953	10.6022	11.9947	2.62519	0.0255	1554.51	4080.9	1.39242	Yes	B
124243			IPR001461 Peptidase A1	0.699	0.618	0.00849453	60.49	0.3214	9.56679	9.24115	0.797944	0.0256	758.387	605.15	-0.32564	Yes	D
79634	Ribosomal protein		IPR000439 Ribosomal protein L15e	0.835	0.736	0.0228827	35.98	0.384721	10.5854	11.976	2.62195	0.0257	1536.46	4028.54	1.39064	Yes	B
126320				0.745	0.66	0.023943	56.5	0.330593	9.8375	9.5911	0.842998	0.0257	914.919	771.274	-0.2464	Yes	D
131598			IPR000719 Protein kinase, core	0.679	0.588	0.0269623	58.79	0.299174	11.3567	10.8973	0.727294	0.0257	2622.38	1907.25	-0.459389	Yes	D
129688			IPR002018 Carboxylesterase, type B	0.71	0.626	0.0188501	60.57	0.309583	12.5038	9.75835	0.14912	0.0257	5807.94	866.076	-2.74545	Yes	A
137097				0.773	0.679	0.0116813	48.97	0.343126	12.9428	12.7623	0.882364	0.0258	7873.78	6947.51	-0.180554	Yes	D
124167			IPR001395 Aldo/keto reductase	0.724	0.638	0.0231401	57.24	0.340199	10.9383	10.5985	0.79017	0.0258	1962.25	1550.5	-0.339765	Yes	D
127143	Hypothetical		IPR009081 Acyl carrier protein-like	0.84	0.717	0.0399882	39.55	0.370255	10.85	12.4788	3.09265	0.0259	1845.71	5708.12	1.62884	Yes	B
51952			IPR016024 Armadillo-type fold	0.796	0.685	0.0543403	47.57	0.355203	10.9644	11.5339	1.48396	0.0259	1998.1	2965.09	0.569449	Yes	D
125777			IPR000608 Ubiquitin-conjugating enzyme, E2	0.739	0.662	0.0329073	56.1	0.321869	10.2393	10.7164	1.39194	0.0259	1208.73	1682.49	0.477101	Yes	D
132223			IPR016024 Armadillo-type fold	0.757	0.662	0.0437431	52	0.340013	12.152	12.5169	1.28773	0.0259	4551.23	5860.71	0.364828	Yes	D
130590			IPR002618 UTP--glucose-1-phosphate uridylyltransferase	0.851	0.713	0.0253797	39.15	0.380824	10.0108	10.3559	1.27022	0.0259	1031.68	1310.46	0.345074	Yes	D
131391				0.705	0.63	-0.00818807	60.88	0.323492	11.5994	11.8974	1.22945	0.0259	3102.83	3814.77	0.29801	Yes	D
117263			IPR001937 Galactose-1-phosphate uridyl transferase, class I	0.763	0.673	0.0255172	54.41	0.3379	11.2175	11.4609	1.18371	0.0259	2381.33	2818.79	0.243313	Yes	D
128632			IPR001499 Fungal pheromone STE3 GPCR	0.818	0.702	0.0317938	44.26	0.338322	12.3877	13.3083	1.89292	0.026	5358.64	10143.5	0.920616	Yes	D
66051				0.847	0.723	0.0538879	32.11	0.396385	9.43092	10.0646	1.55154	0.026	690.224	1070.92	0.633703	Yes	D
170994			IPR016024 Armadillo-type fold	0.783	0.683	0.0365754	51.68	0.372194	10.4826	10.709	1.16991	0.026	1430.76	1673.87	0.226402	Yes	D
108581			IPR015590 Aldehyde dehydrogenase	0.724	0.625	0.0255093	57.03	0.324902	9.84298	9.56258	0.823363	0.026	918.401	756.177	-0.2804	Yes	D
130786				0.642	0.644	0.00718506	61	0.31225	10.6097	9.53834	0.475883	0.026	1562.52	743.578	-1.07132	Yes	A
51744			IPR002735 Translation initiation factor IF2/IF5	0.764	0.671	0.0392194	54.2	0.353298	12.3081	13.0941	1.72429	0.0261	5071.12	8744.01	0.785998	Yes	D
54428			IPR000073 Alpha/beta hydrolase fold-1	0.746	0.642	0.0204515	52.33	0.321789	9.09381	8.77205	0.800096	0.0261	546.399	437.17	-0.321755	Yes	D
160794				0.791	0.707	0.0249677	48.48	0.350356	12.1495	12.8196	1.59124	0.0262	4543.1	7229.15	0.670155	Yes	D
42200			IPR003489 Ribosomal protein S30Ae/sigma 54 modulation protein	0.742	0.68	0.0279055	55.64	0.357305	12.239	12.7065	1.38273	0.0262	4834.03	6684.2	0.467524	Yes	D
115344			IPR004087 K Homology	0.734	0.643	0.0427685	59.29	0.362743	10.4528	10.865	1.33075	0.0262	1401.5	1865.05	0.412241	Yes	D
122541	PL8	PL8	IPR008929 Chondroitin AC/alginate lyase	0.725	0.64	0.0119835	58.36	0.322619	10.1872	10.517	1.2568	0.0262	1165.88	1465.28	0.329758	Yes	D
103496			IPR001708 60 kDa inner membrane insertion protein	0.712	0.645	0.0235282	55.93	0.317488	12.1166	12.4459	1.25643	0.0262	4440.7	5579.38	0.329329	Yes	D
101981				0.727	0.666	0.0204147	60.11	0.310079	10.874	10.5842	0.818051	0.0262	1876.66	1535.2	-0.289737	Yes	D
124890				0.694	0.632	0.0268969	61	0.302128	10.6168	10.2229	0.761077	0.0262	1570.25	1195.08	-0.393886	Yes	D
127442				0.745	0.645	0.0233069	58.01	0.327047	10.2714	9.65762	0.653487	0.0262	1235.94	807.669	-0.613769	Yes	D
55178			IPR002048 Calcium-binding EF-hand	0.791	0.652	0.0416874	47.24	0.353826	10.3983	11.0559	1.57747	0.0263	1349.58	2128.91	0.657613	Yes	D
131824			IPR007317 Protein of unknown function DUF410	0.709	0.642	0.0174565	58.24	0.322395	10.0229	10.3417	1.24728	0.0263	1040.39	1297.66	0.318788	Yes	D
117123				0.758	0.667	0.0243166	53.51	0.314495	13.1587	13.4287	1.20578	0.0263	9144.64	11026.4	0.269962	Yes	D
108281				0.707	0.659	0.0159408	57.97	0.343111	10.0144	9.72819	0.820047	0.0263	1034.29	848.158	-0.286222	Yes	D
169269			IPR007114 Major facilitator superfamily	0.765	0.67	0.0224661	51.76	0.348232	10.3215	9.92302	0.758673	0.0263	1279.59	970.793	-0.39845	Yes	D
162394			IPR016024 Armadillo-type fold	0.711	0.648	0.0218001	58.17	0.335031	10.9932	10.4236	0.673803	0.0263	2038.33	1373.43	-0.5696	Yes	D
87460				0.858	0.778	0.0173677	30.03	0.434601	11.4824	10.6456	0.559875	0.0263	2861.21	1601.92	-0.836822	Yes	D
81390				0.711	0.653	0.0325944	58.74	0.345445	10.4194	10.8791	1.37534	0.0264	1369.43	1883.43	0.459787	Yes	D
131333			IPR001623 Heat shock protein DnaJ, N-terminal	0.785	0.688	0.0326146	48.15	0.361805	9.97732	10.305	1.25502	0.0264	1008.03	1265.09	0.327709	Yes	D
126523			IPR009002 FMN-binding split barrel, related	0.732	0.683	0.0399791	60.46	0.327487	9.87442	9.69123	0.880755	0.0264	938.635	826.706	-0.183187	Yes	D
127952			IPR001214 SET	0.755	0.66	0.0299304	52.5	0.340676	10.6788	10.3051	0.771824	0.0264	1639.18	1265.17	-0.373657	Yes	D
122877	GH18	GH18	IPR011583 Chitinase II	0.771	0.686	0.0322244	54.97	0.329752	10.5294	10.9952	1.38102	0.0266	1478.01	2041.15	0.46573	Yes	D
58774				0.721	0.621	-0.00390934	48.65	0.308838	10.504	10.252	0.839704	0.0266	1452.23	1219.44	-0.252047	Yes	D
67130			IPR002110 Ankyrin	0.719	0.617	0.0153408	56.91	0.317029	10.1631	9.91088	0.839588	0.0267	1146.59	962.658	-0.252246	Yes	D
128648				0.745	0.676	0.0185903	54.26	0.317581	10.3562	11.2024	1.79766	0.0268	1310.81	2356.39	0.846119	Yes	D
82742			IPR016160 Aldehyde dehydrogenase, conserved site	0.748	0.709	0.0518767	56.94	0.362569	11.9822	12.1932	1.15751	0.0268	4045.63	4682.85	0.211023	Yes	D
126080				0.686	0.619	0.0265179	60.86	0.31414	12.12	11.6592	0.726594	0.0268	4451.33	3234.3	-0.460778	Yes	D
45864			IPR011701 Major facilitator superfamily MFS-1	0.689	0.625	0.0204835	61	0.302552	11.4078	12.187	1.71622	0.0269	2716.93	4662.83	0.779232	Yes	D
125752				0.725	0.64	0.0260607	57.8	0.347272	12.6311	12.1696	0.726255	0.0269	6343.44	4606.93	-0.461452	Yes	D
128949			IPR003734 Protein of unknown function DUF155	0.776	0.688	0.0288427	50	0.36273	10.4012	10.7014	1.23128	0.027	1352.32	1665.08	0.300157	Yes	D
125504			IPR003593 AAA+ ATPase, core	0.687	0.61	0.0338662	61	0.314956	10.9445	10.5519	0.761768	0.027	1970.7	1501.21	-0.392577	Yes	D
131034			IPR001395 Aldo/keto reductase	0.719	0.653	0.0153701	56.63	0.339127	11.45	11.0255	0.745094	0.027	2797.59	2084.48	-0.424505	Yes	D
123333			IPR000704 Casein kinase II, regulatory subunit	0.73	0.666	0.0160698	58.94	0.349263	12.2192	12.4642	1.1851	0.0272	4768	5650.57	0.24501	Yes	D
40470				0.824	0.764	-0.0104659	37.18	0.344786	13.3927	13.096	0.814136	0.0272	10754.8	8755.9	-0.296658	Yes	D
37753	Hypothetical			0.722	0.653	0.0676157	55.96	0.318743	10.5022	12.8324	5.02878	0.0273	1450.33	7293.42	2.33021	Yes	B
156799			IPR001092 Basic helix-loop-helix dimerisation region bHLH	0.856	0.715	0.0290239	35.1	0.370518	12.8592	13.5384	1.60117	0.0273	7430.53	11897.6	0.67913	Yes	D
123462			IPR016181 Acyl-CoA N-acyltransferase	0.686	0.624	0.010263	58.06	0.331528	12.0149	11.3489	0.630265	0.0273	4138.46	2608.33	-0.665971	Yes	D
87608			IPR009002 FMN-binding split barrel, related	0.79	0.665	0.016741	47.48	0.341428	10.4024	11.0063	1.51986	0.0274	1353.4	2056.98	0.60394	Yes	D
83686	Protein transport protein SEC61	TMHs	IPR002208 SecY protein	0.863	0.699	0.0659433	35.61	0.35792	10.1744	11.2758	2.14558	0.0275	1155.59	2479.41	1.10137	Yes	B
116785			IPR001680 WD40 repeat	0.824	0.696	0.0382491	45.36	0.342411	10.5794	11.2627	1.60575	0.0275	1530.14	2457.03	0.683247	Yes	D
51312	CE16	SIGN-CE16 (fragment)	IPR013830 Esterase, SGNH hydrolase-type	0.719	0.636	0.0284631	54.31	0.316424	9.77813	9.50466	0.827327	0.0275	878.032	726.42	-0.27347	Yes	D
125641				0.773	0.687	0.0450083	56.99	0.31852	9.44227	9.63806	1.14535	0.0277	695.675	796.792	0.195786	Yes	D
126924			IPR008659 Yeast cell wall synthesis KRE9KNH1	0.781	0.673	0.0206837	50.11	0.300105	12.2808	12.4738	1.14315	0.0277	4976.17	5688.53	0.193016	Yes	D
85313				0.7	0.66	0.0163735	49.98	0.337734	11.4939	11.2398	0.838524	0.0277	2884.09	2418.39	-0.254076	Yes	D
65400				0.7	0.634	0.0334826	59.72	0.318683	11.1958	10.8719	0.798952	0.0277	2345.61	1874.03	-0.323819	Yes	D
172851			IPR008906 HAT dimerisation	0.734	0.663	0.0218412	55.71	0.339661	10.0098	9.80969	0.870461	0.0278	1031.01	897.451	-0.200148	Yes	D
117032			IPR001594 Zinc finger, DHHC-type	0.712	0.658	0.0289569	58.1	0.313367	11.5255	12.08	1.46864	0.0279	2948.04	4329.61	0.554485	Yes	D
79548				0.714	0.652	0.011263	58.58	0.334802	11.9452	12.3275	1.30346	0.0279	3943.31	5139.95	0.382345	Yes	D
81075			IPR000073 Alpha/beta hydrolase fold-1	0.792	0.674	0.0404471	50.02	0.341479	10.6513	10.9675	1.24502	0.0279	1608.3	2002.38	0.316172	Yes	D
125927			IPR004254 Hly-III related proteins	0.737	0.655	0.0333739	55.21	0.321448	12.7152	12.1372	0.669898	0.0279	6724.49	4504.71	-0.577986	Yes	D
79802				0.792	0.701	0.017687	45.8	0.33636	11.1351	11.9261	1.73028	0.028	2249.03	3891.44	0.791002	Yes	D
170758			IPR016024 Armadillo-type fold	0.762	0.656	0.0361259	51.66	0.353397	10.3531	10.748	1.31479	0.028	1307.98	1719.72	0.394832	Yes	D
138961				0.755	0.685	0.0349746	52.57	0.330067	10.4652	10.1834	0.822581	0.028	1413.64	1162.83	-0.281771	Yes	D
125227			IPR014001 DEAD-like helicase, N-terminal	0.839	0.736	0.0292107	33.2	0.404336	11.5883	12.2995	1.63712	0.0281	3079.16	5040.92	0.711156	Yes	D
130134			IPR003377 Cornichon	0.798	0.689	0.0516887	48.76	0.339716	11.2811	11.0304	0.840469	0.0281	2488.55	2091.55	-0.250733	Yes	D
130325				0.649	0.634	0.0378909	61	0.308217	12.486	12.147	0.790564	0.0282	5736.8	4535.32	-0.339047	Yes	D
42781	Elongation factor alpha 1		IPR000795 Protein synthesis factor, GTP-binding	0.856	0.744	0.0438641	30.91	0.410843	13.8012	14.3818	1.49553	0.0283	14274.6	21348.1	0.580654	Yes	D
81073				0.761	0.635	0.0519061	38.07	0.340117	8.81528	9.03649	1.16571	0.0283	450.468	525.115	0.221206	Yes	D
130060			IPR001128 Cytochrome P450	0.733	0.644	0.00396453	57.34	0.332949	10.3123	10.0451	0.830938	0.0283	1271.49	1056.52	-0.267188	Yes	D
122576			IPR016024 Armadillo-type fold	0.743	0.638	0.0213917	54.99	0.342648	12.0541	12.7287	1.59608	0.0284	4252.54	6787.43	0.674537	Yes	D
138403				0.774	0.678	0.0451638	48.73	0.301383	10.5689	11.0933	1.43825	0.0284	1519.04	2184.76	0.524318	Yes	D
123715			IPR005624 Protein of unknown function DUF336	0.85	0.671	0.0463937	35.72	0.361259	10.288	10.4992	1.15768	0.0284	1250.21	1447.34	0.211241	Yes	D
107040				0.826	0.661	0.0463334	43.16	0.314835	11.4363	11.2154	0.858021	0.0284	2771.17	2377.71	-0.220916	Yes	D
122834			IPR016027 Nucleic acid-binding, OB-fold-like	0.739	0.691	0.0467474	54.56	0.35617	9.90067	10.3747	1.38898	0.0285	955.87	1327.68	0.474024	Yes	D
147711			IPR001128 Cytochrome P450	0.712	0.646	0.0176543	59.46	0.33251	10.7316	11.1724	1.3574	0.0285	1700.28	2307.96	0.440841	Yes	D
52233			IPR008949 Terpenoid synthase	0.77	0.723	0.0257702	51.2	0.373588	9.28228	9.02168	0.834745	0.0285	622.651	519.752	-0.260593	Yes	D
153000			IPR001952 Alkaline phosphatase	0.726	0.675	0.0370275	55.75	0.333332	10.6153	10.9233	1.23798	0.0286	1568.66	1941.98	0.307992	Yes	D
123417	GH79-GPI	SIGN-GH79-GPI		0.739	0.664	0.0106345	60.25	0.312433	11.7976	12.6821	1.84609	0.0287	3559.82	6571.74	0.884473	Yes	D
45367			IPR000560 Histidine acid phosphatase	0.811	0.724	0.0443237	40.63	0.374818	8.93618	9.32154	1.30619	0.0287	489.844	639.828	0.38536	Yes	D
110825				0.753	0.67	0.025203	57.01	0.358077	9.33143	9.14384	0.878069	0.0287	644.229	565.679	-0.187594	Yes	D
75344			IPR016181 Acyl-CoA N-acyltransferase	0.727	0.663	0.024324	61	0.334001	11.1519	10.9375	0.861924	0.0287	2275.35	1961.17	-0.214367	Yes	D
129430			IPR004843 Metallophosphoesterase	0.779	0.692	0.025458	51.35	0.356956	10.9688	11.8293	1.81575	0.0288	2004.12	3638.96	0.860562	Yes	D
129611			IPR001279 Beta-lactamase-like	0.769	0.645	0.0229264	51.19	0.335677	9.95168	10.7896	1.78745	0.0288	990.271	1770.06	0.837901	Yes	D
79465			IPR008162 Inorganic pyrophosphatase	0.872	0.727	0.0416514	36.1	0.373378	11.7894	12.5321	1.67336	0.0288	3539.62	5923.07	0.742744	Yes	D
128397				0.771	0.685	0.0376036	54.11	0.364006	11.7718	11.3594	0.751395	0.0288	3496.63	2627.36	-0.412356	Yes	D
59383	GT39	GT39	IPR003342 Glycosyl transferase, family 39	0.79	0.682	0.0283752	46.92	0.334575	9.93132	10.9689	2.0528	0.0289	976.394	2004.34	1.03759	Yes	B
86656				0.755	0.623	0.0246498	54.17	0.339019	10.5548	11.0148	1.3755	0.0289	1504.25	2069.1	0.459951	Yes	D
132321			IPR001680 WD40 repeat	0.731	0.642	0.0266912	56.06	0.321653	11.2476	10.6991	0.683709	0.0289	2431.5	1662.44	-0.548546	Yes	D
126765			IPR000591 Pleckstrin/ G-protein, interacting region	0.865	0.711	0.0436541	36.66	0.372878	12.2781	12.6171	1.26487	0.029	4966.83	6282.4	0.338985	Yes	D
130769	Hypothetical	SS	IPR017853 Glycoside hydrolase, catalytic core	0.873	0.759	0.0452337	36.85	0.361501	10.7285	12.1556	2.68909	0.0291	1696.68	4562.54	1.42712	Yes	B
85343	GH16-GPI	SIGN-CBM18-GH16-GPI	IPR016160 Aldehyde dehydrogenase, conserved site	0.86	0.703	0.0378704	37	0.341799	12.6272	13.3785	1.6833	0.0291	6326.49	10649.4	0.75129	Yes	D
131893			IPR003089 Alpha/beta hydrolase	0.808	0.685	0.0298793	49.82	0.356079	9.652	10.1584	1.42049	0.0291	804.529	1142.83	0.506392	Yes	D
86728			IPR002347 Glucose/ribitol dehydrogenase	0.693	0.624	0.0211791	61	0.31663	11.6703	12.0596	1.30976	0.0291	3259.17	4268.73	0.389301	Yes	D
55542			IPR016024 Armadillo-type fold	0.806	0.67	0.0303103	46.23	0.358406	8.9909	9.33615	1.27037	0.0291	508.781	646.34	0.345243	Yes	D
80840			IPR002347 Glucose/ribitol dehydrogenase	0.741	0.675	0.03006	50.19	0.34266	11.8615	12.0546	1.14317	0.0291	3721.09	4253.84	0.19304	Yes	D
128856			IPR003563 7,8-dihydro-8-oxoguanine triphosphatase	0.707	0.63	0.0198025	61	0.323909	12.8064	12.4816	0.798386	0.0291	7163.46	5719.21	-0.324842	Yes	D
171763			IPR002018 Carboxylesterase, type B	0.74	0.673	0.0287891	56.82	0.334412	10.3812	10.0059	0.770937	0.0291	1333.7	1028.2	-0.375315	Yes	D
130829			IPR007828 Protein of unknown function DUF706	0.779	0.678	0.042173	54.54	0.351404	10.1968	9.78165	0.749949	0.0291	1173.64	880.177	-0.415136	Yes	D
44393			IPR001461 Peptidase A1	0.765	0.721	0.0253796	48.16	0.373988	13.1166	13.7175	1.51668	0.0292	8881.58	13470.4	0.600913	Yes	D
146901			IPR007273 SCAMP	0.715	0.647	0.0239062	60.56	0.32257	12.962	13.165	1.15109	0.0292	7978.88	9184.47	0.203003	Yes	D
117722			IPR005164 Allantoicase	0.783	0.677	0.0383967	48.1	0.353077	9.13751	9.31904	1.13409	0.0292	563.203	638.72	0.181536	Yes	D
126615				0.704	0.627	-0.0313484	57.23	0.3076	9.85585	9.62328	0.851117	0.0292	926.63	788.671	-0.23257	Yes	D
126023	Peroxidase		IPR001621 Fungal lignin peroxidase	0.814	0.717	0.0201797	39.56	0.351907	9.79129	9.54929	0.845573	0.0292	886.078	749.243	-0.241998	Yes	D
171202			IPR001128 Cytochrome P450	0.684	0.638	0.0189365	59.61	0.319357	10.1838	9.7212	0.72568	0.0292	1163.13	844.059	-0.462595	Yes	D
107610			IPR002048 Calcium-binding EF-hand	0.915	0.762	0.0778969	31.59	0.45037	10.8442	11.6427	1.73933	0.0294	1838.3	3197.44	0.798534	Yes	D
123087			IPR000194 ATPase, F1/V1/A1 complex, alpha/beta subunit, nucleotide-binding	0.779	0.704	0.0508788	50.36	0.367079	10.0909	10.6245	1.44749	0.0294	1090.61	1578.64	0.533558	Yes	D
47732			IPR010326 Exocyst complex component Sec6	0.792	0.681	0.0402409	49.6	0.367121	9.69935	10.2124	1.42706	0.0294	831.372	1186.42	0.513045	Yes	D
175285				0.709	0.633	0.00499001	59.28	0.314688	9.2219	9.05378	0.89	0.0294	597.129	531.446	-0.168122	Yes	D
83750			IPR011333 BTB/POZ fold	0.765	0.672	0.0161861	52.01	0.340345	9.46922	9.28633	0.880941	0.0294	708.793	624.401	-0.182883	Yes	D
67134			IPR000552 Ribosomal protein L44e	0.862	0.764	0.0415673	36.02	0.444138	11.9353	12.8398	1.87195	0.0295	3916.34	7331.23	0.904542	Yes	D
124416			IPR000873 AMP-dependent synthetase and ligase	0.733	0.672	0.0315157	56.12	0.354233	9.707	10.4136	1.63196	0.0295	835.792	1363.97	0.706603	Yes	D
128770			IPR001128 Cytochrome P450	0.718	0.633	0.0205295	58.29	0.322649	11.9707	12.5928	1.53914	0.0295	4013.54	6177.38	0.622126	Yes	D
130425			IPR008162 Inorganic pyrophosphatase	0.708	0.642	0.00431013	58.36	0.336122	9.98704	9.77801	0.865114	0.0295	1014.84	877.959	-0.209037	Yes	D
112146				0.745	0.668	0.0134563	54.28	0.34952	12.4194	12.0585	0.778647	0.0295	5477.99	4265.41	-0.360959	Yes	D
125062			IPR015425 Actin-binding FH2	0.8	0.669	0.0433822	47.58	0.338377	11.3505	11.9033	1.46698	0.0296	2611.15	3830.51	0.552849	Yes	D
128657				0.788	0.679	0.0189772	48.32	0.337793	11.2999	11.0854	0.861872	0.0296	2521.17	2172.94	-0.214454	Yes	D
130238				0.711	0.603	0.00804276	59.06	0.307739	11.7125	11.4221	0.817685	0.0296	3355.98	2744.14	-0.290383	Yes	D
80974			IPR001128 Cytochrome P450	0.74	0.668	0.0176865	58.76	0.336267	10.8546	10.1785	0.625861	0.0296	1851.68	1158.89	-0.676086	Yes	D
84712			IPR013154 Alcohol dehydrogenase GroES-like	0.71	0.641	0.0270587	61	0.338992	11.1913	10.1284	0.478668	0.0296	2338.36	1119.3	-1.0629	Yes	A
122043			IPR016024 Armadillo-type fold	0.877	0.709	0.05548	34.05	0.365735	10.2521	11.1542	1.86878	0.0297	1219.56	2279.09	0.902093	Yes	D
67494			IPR007913 Protein of unknown function UPF0187	0.769	0.66	0.0572798	50.23	0.343386	9.55967	10.0433	1.39829	0.0297	754.653	1055.22	0.483666	Yes	D
124036				0.679	0.624	0.0239873	61	0.317512	11.1587	10.7446	0.750518	0.0297	2286.11	1715.77	-0.414041	Yes	D
129048	Delta-9 fatty acid desaturase, Cs-ole1	Watanabe. Cluster 356 [740]	IPR001199 Cytochrome b5	0.848	0.74	0.0496298	41.46	0.365533	11.7823	12.3464	1.47843	0.0298	3522.27	5207.45	0.564068	Yes	D
78969				0.767	0.696	-0.0273963	59.59	0.348465	10.555	10.7545	1.14825	0.0298	1504.47	1727.5	0.199434	Yes	D
127969				0.783	0.686	-0.0129011	56.14	0.352111	9.42822	9.20142	0.854533	0.0298	688.933	588.713	-0.226792	Yes	D
129993				0.783	0.686	0.00211714	52.94	0.342552	10.3886	10.0175	0.773178	0.0298	1340.55	1036.48	-0.371127	Yes	D
125398				0.697	0.621	0.0137905	57.76	0.298753	10.5367	10.2893	0.842402	0.0299	1485.48	1251.37	-0.247418	Yes	D
128231			IPR005630 Terpene synthase, metal-binding	0.812	0.709	0.026618	45.87	0.366735	10.4196	9.73194	0.620873	0.0299	1369.63	850.366	-0.68763	Yes	D
122996				0.755	0.68	0.0381226	55.86	0.332201	9.86081	10.1969	1.26232	0.03	929.822	1173.73	0.336076	Yes	D
86996	GMC OR		IPR012132 Glucose-methanol-choline oxidoreductase	0.756	0.684	0.0329492	54.75	0.362114	10.0466	9.67683	0.773927	0.03	1057.59	818.495	-0.36973	Yes	D
128611			IPR006818 Anti-silencing protein, ASF1-like	0.756	0.682	0.053484	53.68	0.352174	10.2677	10.6308	1.28622	0.0301	1232.75	1585.57	0.363133	Yes	D
122769				0.705	0.613	0.0249417	59.51	0.311935	9.55227	9.72051	1.12369	0.0301	750.792	843.655	0.16824	Yes	D
129140	Copper amine oxidase 1		IPR000269 Copper amine oxidase	0.786	0.69	0.0359573	49.95	0.358197	11.2852	12.5036	2.32677	0.0302	2495.68	5806.89	1.21833	Yes	B
123853			IPR001266 Ribosomal protein S19e	0.879	0.776	0.0358853	31.1	0.435311	10.6849	11.5208	1.78495	0.0302	1646.18	2938.37	0.835884	Yes	D
141398	GT31	GT31		0.771	0.682	0.0273736	50.61	0.326031	11.104	11.6341	1.44402	0.0302	2201.1	3178.43	0.53009	Yes	D
126348			IPR002347 Glucose/ribitol dehydrogenase	0.771	0.682	0.0243387	48.54	0.351556	11.5368	12.0105	1.38868	0.0302	2971.16	4125.98	0.473719	Yes	D
117089			IPR002730 Ribonuclease P/MRP, p29 subunit, eukaryotic/archaeal	0.71	0.637	0.0112816	56.45	0.320015	10.3273	10.5517	1.16826	0.0302	1284.81	1500.99	0.224362	Yes	D
122679				0.716	0.651	0.0308516	57.08	0.321251	10.6506	10.8571	1.15386	0.0302	1607.52	1854.84	0.206464	Yes	D
120973				0.73	0.677	0.00138536	61	0.332617	10.4877	10.139	0.785334	0.0302	1435.81	1127.59	-0.348623	Yes	D
125623			IPR001353 20S proteasome, A and B subunits	0.743	0.657	0.0320468	59.37	0.358301	11.8838	12.1938	1.23965	0.0303	3779.11	4684.76	0.309938	Yes	D
131204			IPR001214 SET	0.721	0.641	4.89005e-05	57.22	0.329087	9.40601	9.24103	0.891938	0.0303	678.408	605.1	-0.164984	Yes	D
122020				0.678	0.639	0.015184	59.35	0.315103	9.99087	9.74071	0.840808	0.0303	1017.54	855.551	-0.250152	Yes	D
127909				0.677	0.619	0.0050211	61	0.306768	11.7022	11.3645	0.791294	0.0303	3332.11	2636.69	-0.337714	Yes	D
125290	ATP synthase subunit beta, mitochondrial		IPR003593 AAA+ ATPase, core	0.831	0.709	0.0525707	32.87	0.385337	10.7889	12.1393	2.54989	0.0304	1769.19	4511.25	1.35044	Yes	B
122876			IPR002189 F-actin capping protein, alpha subunit	0.79	0.714	0.0430161	51.25	0.370086	11.7772	11.9382	1.11804	0.0304	3509.91	3924.22	0.160966	Yes	D
131127				0.748	0.669	0.0247271	55.95	0.328899	11.6618	11.3449	0.802793	0.0304	3239.98	2601.03	-0.316899	Yes	D
122838	Ribosomal protein		IPR001147 Ribosomal protein L21e	0.864	0.715	0.0182993	36.12	0.380943	11.2036	12.23	2.03692	0.0305	2358.44	4803.97	1.02639	Yes	B
72211			IPR001128 Cytochrome P450	0.724	0.653	0.0147345	59.02	0.334451	11.2175	10.5863	0.645656	0.0305	2381.23	1537.45	-0.631163	Yes	D
131601			IPR000719 Protein kinase, core	0.665	0.629	0.0207688	60.06	0.319934	12.2872	11.6804	0.656645	0.0307	4998.09	3281.98	-0.606814	Yes	D
130661			IPR015590 Aldehyde dehydrogenase	0.723	0.66	0.0427819	58.42	0.340439	9.87174	10.4782	1.52251	0.0309	936.893	1426.43	0.606453	Yes	D
127888			IPR001128 Cytochrome P450	0.733	0.641	0.0280439	53.54	0.334079	10.2449	10.588	1.2685	0.0309	1213.42	1539.22	0.343121	Yes	D
87298				0.748	0.639	-0.00572356	46.23	0.32802	9.53057	9.31514	0.861289	0.0309	739.584	636.996	-0.21543	Yes	D
128006			IPR004798 Calcium/proton exchanger superfamily	0.686	0.633	0.019157	59.04	0.312736	10.533	10.2644	0.830114	0.0309	1481.64	1229.94	-0.268619	Yes	D
130092			IPR007269 Isoprenylcysteine carboxyl methyltransferase	0.719	0.652	0.0403649	57.08	0.326756	10.9543	10.4781	0.718873	0.0309	1984.1	1426.32	-0.476191	Yes	D
87037			IPR009080 Aminoacyl-tRNA synthetase, class 1a, anticodon-binding	0.764	0.664	0.0302827	51.6	0.349378	10.1373	11.0088	1.82961	0.031	1126.25	2060.59	0.871535	Yes	D
149198			IPR011704 ATPase associated with various cellular activities, AAA-5	0.749	0.659	0.0367218	54.64	0.350377	9.65304	10.2215	1.48294	0.031	805.109	1193.93	0.568459	Yes	D
64430			IPR008979 Galactose-binding like	0.745	0.669	0.0331395	56.29	0.342114	11.1857	11.7309	1.45916	0.031	2329.36	3398.92	0.545141	Yes	D
83429			IPR000277 Cys/Met metabolism, pyridoxal phosphate-dependent enzyme	0.83	0.712	0.0260658	42.39	0.366023	10.4457	10.2394	0.866722	0.031	1394.68	1208.8	-0.206359	Yes	D
123856				0.722	0.662	0.0115923	55.69	0.319897	11.9465	11.7353	0.863815	0.031	3946.83	3409.35	-0.211205	Yes	D
58517			IPR012337 Polynucleotidyl transferase, Ribonuclease H fold	0.621	0.633	0.0391474	52.68	0.326451	11.0158	10.6497	0.775898	0.031	2070.54	1606.53	-0.366062	Yes	D
128719				0.794	0.667	-0.0142413	54.54	0.327535	12.5197	11.9124	0.656432	0.031	5872.14	3854.67	-0.607283	Yes	D
79758			IPR015590 Aldehyde dehydrogenase	0.772	0.674	0.0237849	51.66	0.355227	10.576	10.7682	1.14255	0.0311	1526.46	1744.04	0.192257	Yes	D
125460			IPR000504 RNA recognition motif, RNP-1	0.741	0.675	0.0440353	54.39	0.342374	11.7044	12.0011	1.22833	0.0312	3337.1	4099.04	0.296695	Yes	D
141352			IPR014001 DEAD-like helicase, N-terminal	0.717	0.629	0.0310872	59.06	0.353026	9.94697	10.1204	1.12774	0.0312	987.044	1113.13	0.173428	Yes	D
83240			IPR008351 JNK MAP kinase	0.682	0.643	0.0328459	60.2	0.336296	10.8998	10.4711	0.742905	0.0312	1910.6	1419.39	-0.428751	Yes	D
126781			IPR000028 Chloroperoxidase	0.72	0.65	0.0110782	57.42	0.325697	10.6006	9.96342	0.642948	0.0312	1552.79	998.363	-0.637226	Yes	D
111884				0.763	0.625	0.0267262	55.05	0.289316	13.4347	12.6968	0.599622	0.0312	11072.3	6639.23	-0.737874	Yes	D
106294				0.724	0.639	0.0152986	56.05	0.322788	11.2316	11.4583	1.17017	0.0313	2404.55	2813.71	0.226716	Yes	D
130948				0.769	0.658	0.0319118	55.48	0.331981	10.6672	11.6668	1.99938	0.0314	1626.11	3251.21	0.999551	Yes	D
111576				0.797	0.672	0.0447329	48.35	0.328141	11.5412	12.0323	1.40559	0.0314	2980.13	4188.83	0.491171	Yes	D
131686			IPR005123 2OG-Fe(II) oxygenase	0.8	0.676	0.0479743	50.51	0.349808	10.8659	11.2612	1.3152	0.0314	1866.19	2454.43	0.395287	Yes	D
126291			IPR016059 ATP-dependent DNA ligase, conserved site	0.777	0.658	0.0249096	50.64	0.332854	10.7252	10.9783	1.19181	0.0314	1692.77	2017.47	0.253154	Yes	D
123862			IPR005937 26S proteasome subunit P45	0.802	0.71	0.0712238	48.96	0.392659	11.0888	10.7893	0.812529	0.0314	2178	1769.7	-0.299509	Yes	D
104334				0.733	0.647	0.0141279	45.26	0.318998	11.7693	11.3924	0.770106	0.0314	3490.63	2688.14	-0.376872	Yes	D
84368			IPR010987 Glutathione S-transferase, C-terminal-like	0.753	0.639	-0.0129366	55.54	0.313335	11.7748	11.3933	0.767655	0.0314	3503.96	2689.83	-0.38147	Yes	D
83378				0.645	0.616	0.0371016	61	0.29827	10.1235	9.72297	0.75756	0.0315	1115.55	845.095	-0.400568	Yes	D
84517				0.681	0.642	-0.0061528	61	0.297173	11.3325	10.88	0.730757	0.0315	2578.81	1884.49	-0.452536	Yes	D
81727			IPR001171 ERG4/ERG24 ergosterol biosynthesis protein	0.802	0.703	0.0404655	47.24	0.343264	9.40477	9.65355	1.1882	0.0316	677.825	805.393	0.248772	Yes	D
67883				0.805	0.7	0.0219269	48.12	0.356566	10.1944	9.52362	0.62818	0.0316	1171.69	736.03	-0.670751	Yes	D
170302			IPR002347 Glucose/ribitol dehydrogenase	0.705	0.616	0.028257	60.77	0.321819	10.4272	9.59759	0.562675	0.0316	1376.9	774.752	-0.829625	Yes	D
129698			IPR009783 Protein of unknown function DUF1348	0.782	0.647	0.0184435	50.48	0.341388	12.4212	11.7911	0.646119	0.0317	5484.71	3543.77	-0.630128	Yes	D
132061	Hypothetical	SS, weird protein		0.769	0.703	0.00953407	48.02	0.357946	10.4939	12.9988	5.67644	0.0318	1442	8185.47	2.50499	Yes	B
129892				0.773	0.694	0.0423941	54.71	0.355988	10.6848	11.3153	1.54806	0.0318	1646.08	2548.23	0.630465	Yes	D
122508			IPR000038 Cell division/GTP binding protein	0.772	0.688	0.0434569	51.81	0.368507	12.4977	12.9827	1.39963	0.0318	5783.35	8094.58	0.485047	Yes	D
107718			IPR001338 Fungal hydrophobin	0.807	0.707	0.0196391	38.56	0.3811	9.2122	9.06066	0.900291	0.0318	593.128	533.987	-0.151536	Yes	D
124199			IPR002379 ATPase, F0/V0 complex, subunit C	0.732	0.687	0.0448021	49.58	0.356164	11.3949	11.2334	0.894108	0.0318	2692.74	2407.6	-0.161478	Yes	D
107213			IPR007312 Phosphoesterase	0.78	0.706	0.0284297	54.5	0.336694	9.7321	9.49935	0.851014	0.0318	850.46	723.751	-0.232746	Yes	D
131114			IPR000759 Adrenodoxin reductase	0.773	0.678	0.0222932	53.11	0.345756	10.3998	10.1469	0.839222	0.0318	1350.99	1133.78	-0.252876	Yes	D
130397			IPR003673 CoA-transferase family III	0.708	0.637	0.0355233	57.98	0.334	10.8676	10.5852	0.822256	0.0318	1868.38	1536.28	-0.282341	Yes	D
130859				0.723	0.631	0.00500897	51.74	0.31544	10.5312	9.87277	0.633588	0.0318	1479.76	937.562	-0.658384	Yes	D
80619			IPR001312 Hexokinase	0.764	0.645	0.0379897	53.54	0.339589	11.4422	12.3072	1.82133	0.0319	2782.57	5067.96	0.864992	Yes	D
62472			IPR001450 4Fe-4S ferredoxin, iron-sulphur binding	0.753	0.661	0.022333	58.07	0.349891	12.0272	12.6016	1.48912	0.0319	4173.93	6215.48	0.57446	Yes	D
84845			IPR003100 Argonaute and Dicer protein, PAZ	0.755	0.667	0.014421	51.93	0.346421	11.9954	12.4769	1.39611	0.0319	4083.07	5700.41	0.481415	Yes	D
123382			IPR007785 Protein of unknown function DUF689	0.755	0.671	0.0260383	53.1	0.350888	12.4052	12.6432	1.17939	0.0319	5424.03	6397	0.238037	Yes	D
139962			IPR016024 Armadillo-type fold	0.764	0.669	0.0209803	52.3	0.340616	9.9315	10.1641	1.17492	0.0319	976.516	1147.33	0.232567	Yes	D
160107			IPR002048 Calcium-binding EF-hand	0.783	0.666	0.0213645	48.72	0.386682	10.4691	10.6924	1.16742	0.0319	1417.47	1654.78	0.223319	Yes	D
136444			IPR011044 Quinoprotein amine dehydrogenase, beta chain-like	0.817	0.667	0.0350561	41.78	0.339665	8.94509	9.12181	1.13032	0.0319	492.879	557.107	0.176726	Yes	D
142241			IPR003594 ATP-binding region, ATPase-like	0.682	0.622	0.0112068	60.35	0.316523	10.3451	10.1664	0.883483	0.0319	1300.73	1149.17	-0.178725	Yes	D
168773			IPR013094 Alpha/beta hydrolase fold-3	0.693	0.632	0.0177413	59.15	0.323248	10.0105	9.8198	0.876194	0.0319	1031.47	903.763	-0.190678	Yes	D
88374				0.722	0.672	0.0226923	45.29	0.346051	11.1539	10.9153	0.847534	0.0319	2278.61	1931.2	-0.238657	Yes	D
81801			IPR001128 Cytochrome P450	0.703	0.635	0.0228676	57.26	0.32627	10.4549	10.1815	0.827373	0.0319	1403.6	1161.3	-0.27339	Yes	D
127719				0.711	0.658	0.0143192	59.9	0.323166	11.8674	11.4752	0.761977	0.0319	3736.26	2846.95	-0.39218	Yes	D
128985				0.713	0.642	0.025035	56.5	0.334958	11.3291	10.9156	0.750829	0.0319	2572.74	1931.69	-0.413444	Yes	D
130790			IPR002347 Glucose/ribitol dehydrogenase	0.804	0.686	0.0374895	47.67	0.354044	11.2485	11.6373	1.30929	0.032	2433.03	3185.54	0.388789	Yes	D
131899			IPR013909 mRNA export, Rsm1-like	0.758	0.671	0.0161682	54.17	0.335574	12.4432	13.0607	1.53417	0.0321	5569.03	8543.85	0.617461	Yes	D
123329			IPR003100 Argonaute and Dicer protein, PAZ	0.744	0.641	0.0149306	54.52	0.334992	11.6693	12.0342	1.28779	0.0322	3257	4194.35	0.364897	Yes	D
137443			IPR011515 Shugoshin, C-terminal	0.718	0.624	0.0360583	57.36	0.318453	12.1328	12.324	1.14169	0.0322	4491.03	5127.36	0.19117	Yes	D
167611			IPR011333 BTB/POZ fold	0.723	0.662	0.0120187	58.24	0.322899	9.72668	9.52208	0.867779	0.0322	847.271	735.244	-0.2046	Yes	D
78948			IPR001128 Cytochrome P450	0.701	0.642	0.0299652	59.98	0.328891	9.8716	10.2822	1.3292	0.0323	936.802	1245.2	0.410554	Yes	D
119710			IPR001128 Cytochrome P450	0.738	0.644	0.0300614	55.4	0.327373	9.39651	9.20353	0.87479	0.0323	673.956	589.574	-0.192991	Yes	D
126078			IPR008905 Eukaryotic translation initiation factor 3 subunit 8, N-terminal	0.773	0.675	0.0330755	50.29	0.364881	10.9973	11.3068	1.23927	0.0324	2044.16	2533.24	0.309485	Yes	D
80109				0.777	0.692	0.0224517	53.5	0.343854	9.83545	10.1409	1.23583	0.0324	913.62	1129.08	0.305481	Yes	D
123817			IPR001107 Band 7 protein	0.772	0.684	0.0403118	51.32	0.364263	10.9506	11.2285	1.21239	0.0324	1979.1	2399.45	0.277851	Yes	D
143136			IPR016439 Longevity assurance proteins LAG1/LAC1	0.768	0.681	0.0333612	53.17	0.33657	11.0749	11.3056	1.17347	0.0324	2157.07	2531.24	0.230778	Yes	D
138542			IPR005630 Terpene synthase, metal-binding	0.82	0.72	0.0505987	47.35	0.362654	9.07108	9.25057	1.13249	0.0324	537.857	609.115	0.179497	Yes	D
128082				0.789	0.692	0.0471846	50.63	0.325858	9.63529	9.46571	0.889102	0.0324	795.264	707.07	-0.169579	Yes	D
84241	oxalate decarboxylase	SS	IPR017774 Bicupin, oxalate decarboxylase/oxidase	0.783	0.69	0.0157382	50.92	0.345675	11.0482	9.41315	0.32197	0.0324	2117.52	681.774	-1.635	Yes	A
164935			IPR000038 Cell division/GTP binding protein	0.796	0.723	0.0573997	47.26	0.38745	11.2682	11.9941	1.6539	0.0325	2466.4	4079.17	0.725874	Yes	D
161008			IPR003150 DNA-binding RFX	0.76	0.657	0.0110615	54.31	0.326012	9.31396	10.0095	1.6195	0.0325	636.475	1030.77	0.69555	Yes	D
122444			IPR001356 Homeobox	0.714	0.658	0.0204604	58.36	0.313011	11.6598	11.4123	0.842369	0.0325	3235.63	2725.58	-0.247476	Yes	D
158374	GH5	SIGN-GH5	IPR017853 Glycoside hydrolase, catalytic core	0.71	0.639	-0.0218698	53.7	0.32193	10.0668	9.75267	0.804367	0.0325	1072.49	862.673	-0.314074	Yes	D
57496				0.763	0.669	0.024504	56.35	0.358061	11.1353	11.6559	1.43459	0.0326	2249.3	3226.8	0.520638	Yes	D
129948			IPR002114 Phosphotransferase system, HPr serine phosphorylation site	0.731	0.656	0.0310688	53.85	0.327845	11.8444	12.0876	1.18362	0.0326	3677.25	4352.47	0.243205	Yes	D
159141				0.724	0.677	0.0142538	56.85	0.336713	10.4679	10.2437	0.856047	0.0326	1416.32	1212.43	-0.224239	Yes	D
87723				0.666	0.629	0.000230357	61	0.300034	9.99058	9.11358	0.544498	0.0326	1017.34	553.938	-0.877002	Yes	D
105000			IPR005289 GTP-binding	0.687	0.605	-0.00686864	60.52	0.298833	10.8477	11.3572	1.42348	0.0327	1842.87	2623.29	0.509425	Yes	D
159070				0.701	0.646	0.0431156	55.93	0.321293	10.4955	10.8883	1.31299	0.0327	1443.62	1895.47	0.392859	Yes	D
57173			IPR014906 Pre-mRNA processing factor 4 (PRP4) like	0.797	0.65	0.0465993	45.22	0.373629	12.5085	12.7042	1.14529	0.0327	5826.73	6673.23	0.195708	Yes	D
83841			IPR000587 Creatinase	0.801	0.667	0.0461592	46.86	0.349558	10.4439	10.6357	1.14224	0.0327	1392.88	1591.01	0.191872	Yes	D
122087				0.692	0.636	0.0175659	58.19	0.318809	9.99555	9.8133	0.881329	0.0327	1020.85	899.7	-0.182248	Yes	D
149927			IPR000834 Peptidase M14, carboxypeptidase A	0.735	0.663	0.0265218	59.22	0.329009	13.3986	13.1652	0.850643	0.0327	10799	9186.12	-0.233374	Yes	D
89274				0.69	0.645	0.00687303	61	0.311689	11.1194	10.7537	0.776057	0.0327	2224.75	1726.54	-0.365765	Yes	D
27909				0.621	0.564	0.047724	47.37	0.295448	11.7258	11.3579	0.774896	0.0327	3387.14	2624.67	-0.367925	Yes	D
167511			IPR003042 Aromatic-ring hydroxylase	0.763	0.674	0.0220065	54.59	0.35601	11.1299	10.7498	0.768382	0.0327	2240.99	1721.93	-0.380104	Yes	D
129036				0.698	0.661	0.0245962	60.7	0.330803	10.4802	10.0011	0.717446	0.0327	1428.42	1024.81	-0.479058	Yes	D
107562				0.574	0.455	0.084204	32.4	0.260158	12.7867	12.0045	0.581493	0.0327	7066.11	4108.88	-0.782166	Yes	D
122211				0.79	0.67	0.0197501	50.44	0.342369	12.2772	10.8014	0.359536	0.0327	4963.6	1784.59	-1.47579	Yes	A
169038			IPR013094 Alpha/beta hydrolase fold-3	0.791	0.665	0.0176977	49.11	0.340869	9.80309	9.18882	0.653261	0.0328	893.355	583.593	-0.614268	Yes	D
101872				0.823	0.712	0.0100538	41.4	0.359958	10.4926	10.1983	0.815496	0.033	1440.71	1174.89	-0.29425	Yes	D
130518			IPR001844 Chaperonin Cpn60	0.809	0.695	0.0362364	49.25	0.386873	10.9118	11.5692	1.57722	0.0332	1926.58	3038.64	0.657381	Yes	D
169506			IPR001395 Aldo/keto reductase	0.888	0.757	0.0733001	33.74	0.397522	9.56325	10.1829	1.53648	0.0332	756.528	1162.38	0.619629	Yes	D
125494			IPR014388 3-oxoacid CoA-transferase	0.739	0.642	0.0323966	54.14	0.348025	12.4392	12.9323	1.40747	0.0332	5553.53	7816.46	0.493107	Yes	D
42249			IPR002076 GNS1/SUR4 membrane protein	0.788	0.692	0.0109476	55.16	0.331587	13.7557	14.2447	1.40345	0.0332	13831.5	19411.9	0.488976	Yes	D
163871			IPR004457 Zinc finger, ZPR1-type	0.771	0.691	0.023959	53.8	0.380637	10.4873	10.7846	1.22882	0.0332	1435.47	1763.93	0.29727	Yes	D
158266			IPR013110 Histone methylation DOT1	0.75	0.663	0.0246513	53.35	0.326731	11.9955	12.2553	1.19734	0.0332	4083.22	4888.99	0.25983	Yes	D
118631				0.715	0.582	0.00042013	54.27	0.300595	9.66256	9.49396	0.88971	0.0332	810.439	721.052	-0.168593	Yes	D
73205			IPR010987 Glutathione S-transferase, C-terminal-like	0.802	0.66	0.0288024	46.52	0.33941	10.0675	9.82628	0.84601	0.0332	1073.07	907.831	-0.241254	Yes	D
127695				0.764	0.673	0.0309791	55.93	0.318611	11.6851	10.8268	0.551596	0.0332	3292.76	1816.27	-0.858316	Yes	D
83819				0.684	0.603	-0.025149	60.33	0.317868	9.63398	9.38337	0.840538	0.0334	794.542	667.845	-0.250614	Yes	D
174923			IPR013154 Alcohol dehydrogenase GroES-like	0.742	0.682	-0.00505368	55.17	0.363174	9.77118	10.5306	1.69276	0.0335	873.813	1479.16	0.759376	Yes	D
79493			IPR008942 ENTH/VHS	0.74	0.644	0.00573341	56.37	0.346538	10.7481	11.5008	1.68493	0.0335	1719.87	2897.88	0.752691	Yes	D
60101			IPR002110 Ankyrin	0.685	0.624	0.0389339	60.07	0.334154	11.491	11.968	1.39184	0.0335	2878.32	4006.15	0.476989	Yes	D
104895			IPR002524 Cation efflux protein	0.769	0.678	0.0360954	50.13	0.323062	10.8314	11.1791	1.27252	0.0335	1822.17	2318.75	0.347685	Yes	D
123053				0.747	0.684	0.00656212	55.97	0.323917	12.9306	13.2433	1.24204	0.0335	7807.15	9696.78	0.312716	Yes	D
110555			IPR014870 Region of unknown function DUF1793	0.714	0.654	0.0143857	58.8	0.313557	9.56877	9.38224	0.878717	0.0335	759.428	667.322	-0.18653	Yes	D
114004				0.708	0.656	0.0103775	61	0.330136	10.4421	10.0776	0.776739	0.0335	1391.17	1080.57	-0.364498	Yes	D
158350				0.844	0.747	0.0603477	38.25	0.359866	13.3749	11.2678	0.232115	0.0335	10622.7	2465.68	-2.10709	Yes	A
148926				0.683	0.615	0.0156812	60.99	0.319484	9.68007	9.45526	0.855709	0.0336	820.335	701.967	-0.224808	Yes	D
173293			IPR004843 Metallophosphoesterase	0.759	0.656	0.0322079	55.15	0.321475	10.1581	9.66534	0.710639	0.0336	1142.64	812.002	-0.492811	Yes	D
71212	Ribosomal protein		IPR004977 Ribosomal protein S25	0.834	0.741	0.0114527	44.68	0.402438	10.0122	11.2293	2.32491	0.0337	1032.66	2400.83	1.21717	Yes	B
130192			IPR012725 Chaperone DnaK	0.845	0.74	0.0497944	35.54	0.410701	10.6119	11.4514	1.78945	0.0337	1564.98	2800.44	0.839513	Yes	D
130233			IPR006035 Ureohydrolase	0.757	0.653	0.063174	52.3	0.325411	12.1477	12.7036	1.47002	0.0337	4537.65	6670.41	0.555833	Yes	D
125201			IPR001926 Pyridoxal phosphate-dependent enzyme, beta subunit	0.791	0.691	0.0477415	48.56	0.364988	11.4537	11.8905	1.3536	0.0337	2804.76	3796.54	0.436805	Yes	D
145691			IPR001752 Kinesin, motor region	0.835	0.687	0.0363285	42.64	0.370846	10.3182	10.6999	1.30294	0.0337	1276.68	1663.44	0.381774	Yes	D
130423			IPR001844 Chaperonin Cpn60	0.832	0.691	0.0398232	38.78	0.38199	10.108	10.4536	1.27066	0.0337	1103.62	1402.32	0.345578	Yes	D
128494				0.699	0.626	0.00715755	61	0.318855	9.87824	9.70091	0.884336	0.0337	941.123	832.271	-0.177333	Yes	D
131129			IPR003593 AAA+ ATPase, core	0.746	0.641	0.0278529	51.43	0.330922	10.0615	10.4542	1.31286	0.0338	1068.58	1402.89	0.392713	Yes	D
123269			IPR004843 Metallophosphoesterase	0.749	0.672	0.0261441	53.64	0.33187	11.7504	12.0642	1.24293	0.0338	3445.36	4282.36	0.313751	Yes	D
80072			IPR001128 Cytochrome P450	0.716	0.632	0.0232838	60.24	0.328704	9.48066	9.24961	0.85202	0.0338	714.436	608.709	-0.231041	Yes	D
48388			IPR007014 FUN14	0.692	0.61	0.0273314	55.73	0.296824	11.156	10.8935	0.833666	0.0338	2281.85	1902.3	-0.262458	Yes	D
122761			IPR000719 Protein kinase, core	0.753	0.679	0.0376805	53.23	0.3387	10.9423	10.6634	0.824244	0.0338	1967.71	1621.87	-0.278856	Yes	D
26401				0.722	0.649	-0.00259783	59.46	0.308318	12.8456	12.4534	0.76197	0.0338	7360.41	5608.39	-0.392194	Yes	D
175516			IPR000537 UbiA prenyltransferase	0.738	0.687	-0.000729204	56.06	0.341792	10.1768	9.94069	0.849055	0.0339	1157.47	982.756	-0.236069	Yes	D
122094			IPR005806 Rieske [2Fe-2S] region	0.85	0.743	0.0524974	37.35	0.400211	10.5957	11.5622	1.95402	0.034	1547.52	3023.87	0.966444	Yes	D
124870				0.753	0.652	0.0269219	53.6	0.322662	9.61888	9.42423	0.873785	0.034	786.269	687.03	-0.19465	Yes	D
167395			IPR005151 Peptidase S41	0.817	0.709	0.038768	47.23	0.354787	11.3615	10.9529	0.753355	0.034	2631.21	1982.23	-0.408598	Yes	D
88657	Hypothetical	SS	IPR008972 Cupredoxin	0.873	0.722	0.0483229	35.66	0.34504	11.8208	10.1053	0.304492	0.034	3617.56	1101.51	-1.71553	Yes	A
113693				0.908	0.726	0.0463877	28.66	0.369142	11.614	12.5064	1.85633	0.0341	3134.39	5818.45	0.89245	Yes	D
111050				0.745	0.705	0.000996041	55.08	0.357622	9.33708	9.13322	0.868225	0.0341	646.757	561.53	-0.203858	Yes	D
122848				0.795	0.693	0.0297868	50.06	0.318061	10.9786	10.6675	0.806045	0.0341	2017.82	1626.45	-0.311068	Yes	D
87815				0.778	0.679	0.00661386	52.88	0.328338	12.9662	12.3156	0.637008	0.0341	8002.36	5097.59	-0.650616	Yes	D
130643			IPR015880 Zinc finger, C2H2-like	0.796	0.684	0.03494	50.36	0.327102	12.2059	12.9473	1.67183	0.0342	4724.35	7898.26	0.741426	Yes	D
80346				0.747	0.676	0.0136617	56.55	0.324252	11.3866	11.9713	1.4997	0.0342	2677.39	4015.27	0.584672	Yes	D
130385			IPR013149 Alcohol dehydrogenase, zinc-binding	0.865	0.717	0.0414921	38.35	0.387311	11.0848	11.5428	1.37358	0.0342	2172.03	2983.46	0.45794	Yes	D
113175				0.746	0.658	0.0233464	52.73	0.314499	10.2221	10.0603	0.893908	0.0342	1194.45	1067.73	-0.161801	Yes	D
84954				0.812	0.671	0.0276855	44.26	0.356123	11.0718	10.2579	0.56885	0.0342	2152.46	1224.43	-0.813879	Yes	D
109461			IPR013027 FAD-dependent pyridine nucleotide-disulphide oxidoreductase	0.733	0.655	0.0182906	55.87	0.33067	9.01412	9.16568	1.11077	0.0343	517.036	574.308	0.151563	Yes	D
126911	Hypothetical	possible fungal transcriptional regulatory protein	IPR007219 Fungal specific transcription factor	0.848	0.713	0.0544816	39.32	0.361291	14.8487	14.5703	0.82453	0.0344	29505.2	24327.8	-0.278356	Yes	D
102671				0.697	0.652	0.00362669	57.18	0.320232	11.1896	10.8866	0.810572	0.0344	2335.68	1893.24	-0.302988	Yes	D
122773			IPR008968 Clathrin adaptor, mu subunit, C-terminal	0.751	0.655	0.0363955	54.97	0.345857	9.53208	10.2462	1.64043	0.0345	740.358	1214.51	0.714078	Yes	D
55459	PL14	(probable fragment)		0.886	0.738	0.053011	33.69	0.369752	11.1653	12.6794	2.8563	0.0346	2296.58	6559.68	1.51415	Yes	B
46280			IPR007905 Emopamil-binding	0.772	0.713	-0.000463055	53.31	0.338385	10.0206	10.285	1.20116	0.0347	1038.73	1247.68	0.264432	Yes	D
128642			IPR000717 Proteasome component region PCI	0.789	0.695	0.043562	46.28	0.366288	10.3673	11.0619	1.61845	0.0348	1320.88	2137.78	0.694617	Yes	D
131240				0.746	0.656	0.0245792	57.55	0.334795	11.7702	11.3322	0.738154	0.0348	3492.83	2578.24	-0.438007	Yes	D
120340			IPR015366 Peptidase S53, propeptide	0.738	0.658	0.0156639	55.84	0.332739	11.5212	10.7083	0.569206	0.0348	2939.25	1673.04	-0.812977	Yes	D
53461			IPR005793 Formyl transferase, C-terminal	0.708	0.637	0.0344955	61	0.320582	10.4083	10.5826	1.12838	0.0349	1359.01	1533.48	0.174251	Yes	D
112625				0.718	0.66	0.0191616	58.61	0.334992	10.2116	9.9712	0.846528	0.0349	1185.74	1003.76	-0.24037	Yes	D
24131				0.685	0.64	-0.00732461	55.6	0.321363	10.7145	10.3468	0.775043	0.0349	1680.28	1302.29	-0.367651	Yes	D
124962	Hypothetical			0.839	0.733	0.0259873	40.45	0.344604	10.7608	12.4502	3.22527	0.035	1735.08	5596.12	1.68942	Yes	B
83889			IPR001141 Ribosomal protein L27e	0.855	0.761	0.0322213	35.58	0.415931	11.9682	12.4197	1.36742	0.035	4006.84	5479.05	0.451461	Yes	D
46407			IPR001752 Kinesin, motor region	0.728	0.612	0.022036	55.72	0.31846	10.0154	10.3733	1.28158	0.035	1035	1326.43	0.357922	Yes	D
131827			IPR001104 3-oxo-5-alpha-steroid 4-dehydrogenase, C-terminal	0.765	0.669	0.0156379	52.65	0.328596	9.5157	9.73597	1.16495	0.035	732	852.745	0.220264	Yes	D
130489			IPR001466 Beta-lactamase	0.725	0.64	0.0245131	56.95	0.316331	9.6787	9.32344	0.781725	0.035	819.557	640.671	-0.355266	Yes	D
74109				0.679	0.633	0.0297118	57.12	0.305146	10.7153	10.3048	0.752355	0.035	1681.19	1264.85	-0.410515	Yes	D
121885			IPR017441 Protein kinase ATP binding, conserved site	0.681	0.619	0.01072	61	0.314731	10.5469	10.1199	0.743827	0.035	1495.97	1112.74	-0.426962	Yes	D
102530				0.721	0.674	0.0185946	46.78	0.322955	12.4588	11.9954	0.725288	0.035	5629.5	4083.02	-0.463375	Yes	D
129042	GH16-GPI	SIGN-GH16-GPI	IPR008985 Concanavalin A-like lectin/glucanase	0.717	0.638	0.0428899	59.93	0.302769	12.6144	13.0684	1.36978	0.0352	6270.7	8589.51	0.453944	Yes	D
131591			IPR007219 Fungal specific transcription factor	0.78	0.679	0.0242598	51.69	0.329718	13.1042	12.9045	0.870696	0.0352	8805.69	7667.13	-0.199758	Yes	D
133721			IPR005828 General substrate transporter	0.759	0.681	0.023712	53.65	0.350539	10.7058	10.4618	0.844402	0.0352	1670.17	1410.29	-0.243998	Yes	D
128753				0.786	0.685	0.0395876	49.24	0.337566	10.8528	10.5441	0.807395	0.0352	1849.31	1493.12	-0.308654	Yes	D
58921	UTP--glucose-1-phosphate uridylyltransferase		IPR002618 UTP--glucose-1-phosphate uridylyltransferase	0.87	0.703	0.0609386	37.09	0.36983	11.8163	13.0144	2.29437	0.0353	3606.39	8274.41	1.1981	Yes	B
123344	Xylulose reductase		IPR013154 Alcohol dehydrogenase GroES-like	0.802	0.7	0.0554234	47.23	0.384168	11.5428	12.6504	2.1548	0.0353	2983.6	6429.05	1.10755	Yes	B
139213			IPR014001 DEAD-like helicase, N-terminal	0.693	0.644	0.0209335	55.89	0.335605	10.5864	11.4442	1.81222	0.0353	1537.54	2786.35	0.857755	Yes	D
113131				0.798	0.634	0.0774401	32.78	0.339804	10.1309	9.88855	0.845391	0.0353	1121.22	947.873	-0.242309	Yes	D
56617			IPR003781 CoA-binding	0.769	0.678	0.0115584	49.93	0.361429	9.63643	10.2459	1.52574	0.0356	795.893	1214.33	0.609508	Yes	D
137208				0.807	0.681	0.0332108	44.61	0.340812	11.4993	11.8939	1.31461	0.0356	2894.82	3805.58	0.394637	Yes	D
131693				0.676	0.6	0.0168295	61	0.302804	9.74343	9.50512	0.847736	0.0356	857.166	726.652	-0.238312	Yes	D
119702			IPR012110 Pyruvate decarboxylase/indolepyruvate decarboxylase	0.785	0.656	0.0302482	49.49	0.347147	13.276	13.9688	1.61643	0.0357	9918.87	16033.1	0.692808	Yes	D
43877			IPR001353 20S proteasome, A and B subunits	0.807	0.7	0.0367412	51.31	0.3727	12.0839	12.6296	1.45976	0.0359	4341.3	6337.24	0.545734	Yes	D
161038			IPR001683 Phox-like	0.703	0.64	0.0301007	56.63	0.326464	10.561	10.8053	1.1845	0.036	1510.73	1789.46	0.244277	Yes	D
124661			IPR013766 Thioredoxin domain	0.763	0.678	0.0257243	56.21	0.35848	10.0423	11.0119	1.95827	0.0362	1054.45	2064.89	0.969579	Yes	D
123203			IPR007114 Major facilitator superfamily	0.764	0.675	0.0351316	51.95	0.337022	12.0398	12.8539	1.75819	0.0362	4210.63	7403.08	0.814092	Yes	D
170743			IPR009009 Barwin-related endoglucanase	0.79	0.673	0.0354004	55.37	0.33673	9.81334	10.4317	1.53511	0.0362	899.725	1381.18	0.618344	Yes	D
129676			IPR011333 BTB/POZ fold	0.72	0.61	0.000199399	58.27	0.305877	11.2321	10.7057	0.694311	0.0362	2405.4	1670.09	-0.526345	Yes	D
48281	GH5	GH5	IPR017853 Glycoside hydrolase, catalytic core	0.796	0.691	0.0311002	50.24	0.336605	10.8488	11.9601	2.16031	0.0363	1844.26	3984.16	1.11124	Yes	B
79544			IPR007219 Fungal specific transcription factor	0.72	0.651	0.0205566	58.98	0.326994	11.6879	12.1487	1.37628	0.0363	3299.15	4540.58	0.460774	Yes	D
145288			IPR016024 Armadillo-type fold	0.744	0.649	0.0271968	54.45	0.350836	9.79634	10.2046	1.32708	0.0363	889.185	1180.02	0.408259	Yes	D
130142			IPR001993 Mitochondrial substrate carrier	0.711	0.652	0.0293359	56.03	0.332336	11.4038	11.5904	1.13809	0.0363	2709.46	3083.62	0.186615	Yes	D
125096			IPR007269 Isoprenylcysteine carboxyl methyltransferase	0.765	0.667	0.0392203	49.45	0.324674	9.751	9.55294	0.871718	0.0363	861.675	751.141	-0.198067	Yes	D
73341				0.685	0.639	0.011971	57.22	0.312202	11.3613	11.0515	0.806759	0.0363	2630.83	2122.44	-0.309789	Yes	D
80794			IPR015880 Zinc finger, C2H2-like	0.766	0.683	0.0140708	57.81	0.320854	10.2533	9.93673	0.802986	0.0363	1220.53	980.063	-0.316554	Yes	D
121962			IPR001128 Cytochrome P450	0.716	0.65	0.010012	59.53	0.325409	9.84174	9.37679	0.724494	0.0363	917.612	664.806	-0.464955	Yes	D
127816				0.765	0.667	0.0190957	54.91	0.338541	10.7388	10.9271	1.13936	0.0364	1708.89	1947.04	0.188227	Yes	D
105469				0.733	0.642	0.00831586	54.01	0.331219	9.86927	9.69039	0.883391	0.0364	935.29	826.224	-0.178876	Yes	D
150131			IPR007111 NACHT nucleoside triphosphatase	0.73	0.642	0.0154509	56.04	0.325787	11.292	10.7868	0.704538	0.0364	2507.51	1766.64	-0.50525	Yes	D
82782			IPR000560 Histidine acid phosphatase	0.728	0.655	0.0343564	58.09	0.321233	11.0938	11.6059	1.42612	0.0366	2185.61	3116.97	0.5121	Yes	D
128594			IPR013126 Heat shock protein 70	0.794	0.683	0.0569101	49.53	0.357126	9.50793	9.99572	1.4023	0.0366	728.068	1020.97	0.487793	Yes	D
162886				0.716	0.649	0.0423227	56.95	0.319173	9.99221	10.4478	1.37135	0.0366	1018.49	1396.69	0.455594	Yes	D
111710				0.804	0.722	0.0136031	41.22	0.36148	9.6014	9.40412	0.872193	0.0367	776.8	677.52	-0.197281	Yes	D
129402				0.828	0.695	0.042518	41.54	0.373639	9.70066	10.0822	1.30271	0.037	832.127	1084.02	0.381517	Yes	D
124049			IPR017441 Protein kinase ATP binding, conserved site	0.754	0.656	0.043933	53.28	0.346447	10.6127	10.9139	1.23223	0.037	1565.76	1929.38	0.301269	Yes	D
124562			IPR017441 Protein kinase ATP binding, conserved site	0.773	0.686	0.0257314	50.94	0.360782	12.0971	12.4682	1.29331	0.0371	4381.17	5666.18	0.371065	Yes	D
51898			IPR000834 Peptidase M14, carboxypeptidase A	0.747	0.676	0.0126379	57.59	0.333303	11.4699	11.157	0.805008	0.0371	2836.49	2283.4	-0.312925	Yes	D
131707			IPR004813 Oligopeptide transporter OPT superfamily	0.794	0.705	0.0363182	51.02	0.33539	11.1989	10.3454	0.553433	0.0371	2350.77	1301	-0.853519	Yes	D
173478			IPR011249 Metalloenzyme, LuxS/M16 peptidase-like, metal-binding	0.803	0.687	0.0489453	44.61	0.346195	10.6616	11.3589	1.62142	0.0372	1619.84	2626.45	0.697258	Yes	D
52921			IPR000595 Cyclic nucleotide-binding	0.703	0.628	0.0284214	58.56	0.314441	11.58	12.222	1.56055	0.0372	3061.39	4777.43	0.642056	Yes	D
112811			IPR001680 WD40 repeat	0.734	0.646	0.0213698	57.29	0.331722	10.828	10.5919	0.849043	0.0372	1817.79	1543.38	-0.23609	Yes	D
89666				0.747	0.652	0.0407482	47.27	0.333267	9.48174	9.69371	1.15827	0.0373	714.971	828.128	0.211973	Yes	D
131692	Ribosomal protein		IPR002136 Ribosomal protein L4/L1e	0.856	0.711	0.0459292	31.84	0.371663	11.6152	12.8826	2.40735	0.0374	3137.09	7552.04	1.26744	Yes	B
71648			IPR001365 Adenosine/AMP deaminase	0.769	0.681	0.0322971	53.43	0.33911	9.43083	9.69863	1.20397	0.0374	690.181	830.957	0.267802	Yes	D
126354				0.728	0.65	0.0249747	57.93	0.342419	11.2551	11.5125	1.1953	0.0374	2444.14	2921.47	0.257375	Yes	D
131108			IPR000719 Protein kinase, core	0.677	0.605	0.0339101	61	0.311232	11.1557	10.8354	0.800871	0.0374	2281.43	1827.14	-0.320358	Yes	D
128442			IPR006076 FAD dependent oxidoreductase	0.699	0.635	0.0381579	58.89	0.320373	11.4395	11.6688	1.17228	0.0375	2777.31	3255.79	0.229312	Yes	D
82422			IPR004713 Calcium/proton exchanger	0.731	0.668	0.0150642	51.25	0.32952	13.1412	13.7055	1.47867	0.0377	9034.07	13358.4	0.5643	Yes	D
132698				0.722	0.639	0.04055	58.97	0.330625	11.0928	11.5443	1.36745	0.0377	2184.11	2986.67	0.451484	Yes	D
83695				0.643	0.624	0.0174946	61	0.32167	10.8098	10.5147	0.815046	0.0377	1795.01	1463.03	-0.295047	Yes	D
125232			IPR001394 Peptidase C19, ubiquitin carboxyl-terminal hydrolase 2	0.745	0.665	0.0216937	57.73	0.320666	11.0403	11.633	1.5081	0.0378	2106.02	3176.08	0.592729	Yes	D
122806			IPR016024 Armadillo-type fold	0.808	0.689	0.0388817	47.45	0.353913	9.83118	10.3737	1.45653	0.0378	910.92	1326.79	0.542535	Yes	D
89657				0.756	0.65	0.0457232	42.6	0.328637	12.7099	13.2229	1.42696	0.0378	6699.88	9560.5	0.512949	Yes	D
128094			IPR001128 Cytochrome P450	0.753	0.664	0.033098	54.37	0.345945	10.6599	11.1267	1.38206	0.0378	1617.88	2236.02	0.466824	Yes	D
126832			IPR011687 P60-like	0.752	0.639	0.0508615	53.9	0.355995	10.3638	10.624	1.19761	0.0378	1317.72	1578.11	0.260155	Yes	D
78815				0.661	0.682	0.0122244	55.732	0.339788	11.4545	11.1919	0.833575	0.0378	2806.35	2339.31	-0.262616	Yes	D
126136			IPR000571 Zinc finger, CCCH-type	0.728	0.646	0.0241296	56.46	0.336043	10.6677	10.2467	0.746854	0.0378	1626.72	1214.92	-0.421101	Yes	D
128213				0.729	0.667	0.0357643	53.97	0.328916	10.0753	9.24489	0.562389	0.0378	1078.83	606.721	-0.83036	Yes	D
68638				0.786	0.687	-0.0101213	44.63	0.343019	9.74933	9.53595	0.862513	0.038	860.678	742.347	-0.213382	Yes	D
125454			IPR014929 E2 binding	0.717	0.656	0.0300806	58.09	0.34002	11.3155	11.5772	1.1989	0.0381	2548.64	3055.56	0.261711	Yes	D
87345			IPR001128 Cytochrome P450	0.726	0.641	0.0174319	55.74	0.331977	12.1371	12.3808	1.18405	0.0381	4504.34	5333.36	0.243735	Yes	D
113017				0.71	0.642	0.0323319	50.11	0.347388	9.86425	9.63557	0.853417	0.0381	932.041	795.418	-0.228677	Yes	D
123494			IPR000408 Regulator of chromosome condensation, RCC1	0.799	0.685	0.0495096	46.49	0.369792	10.1967	10.5073	1.24019	0.0382	1173.58	1455.46	0.310563	Yes	D
131726			IPR003593 AAA+ ATPase, core	0.736	0.658	0.0298657	55.97	0.337616	10.5596	10.7528	1.14326	0.0382	1509.28	1725.5	0.193159	Yes	D
123865				0.727	0.623	-0.0188599	41.88	0.295846	10.2376	9.96565	0.828214	0.0382	1207.31	999.907	-0.271924	Yes	D
129517				0.712	0.636	0.0292724	56.34	0.326747	10.4744	10.1984	0.82588	0.0382	1422.7	1174.98	-0.275997	Yes	D
89102			IPR007219 Fungal specific transcription factor	0.869	0.701	0.0497075	35.64	0.348153	10.7667	11.5561	1.72838	0.0383	1742.16	3011.11	0.789416	Yes	D
123873			IPR003593 AAA+ ATPase, core	0.716	0.634	0.0142723	57.92	0.323641	11.211	11.7727	1.47599	0.0383	2370.51	3498.86	0.561686	Yes	D
46884			IPR000073 Alpha/beta hydrolase fold-1	0.749	0.637	0.00893515	53.16	0.327014	11.5331	11.3161	0.860352	0.0383	2963.55	2549.7	-0.217001	Yes	D
174473	Malate dehydrogenase		IPR015955 Lactate dehydrogenase/glycoside hydrolase, family 4, C-terminal	0.897	0.701	0.0607689	27.13	0.371552	9.97428	10.7614	1.72564	0.0384	1005.91	1735.84	0.787132	Yes	D
56611			IPR001179 Peptidyl-prolyl cis-trans isomerase, FKBP-type	0.836	0.736	0.0392654	39.06	0.396349	12.3073	12.5429	1.1774	0.0384	5068.42	5967.58	0.235609	Yes	D
126619				0.746	0.667	0.0412953	49.53	0.308643	11.1848	10.7137	0.72141	0.0384	2327.89	1679.36	-0.471108	Yes	D
136642			IPR001810 Cyclin-like F-box	0.754	0.652	0.00736969	56.51	0.341278	10.3539	10.9324	1.49324	0.0386	1308.71	1954.21	0.578446	Yes	D
118294				0.84	0.677	0.0368189	38.52	0.342955	9.79558	9.63132	0.892389	0.0386	888.717	793.079	-0.164256	Yes	D
123405			IPR005301 Mob1/phocein	0.749	0.694	0.0585245	61	0.355545	11.8646	12.0285	1.1203	0.0387	3728.99	4177.6	0.163886	Yes	D
123397			IPR007114 Major facilitator superfamily	0.666	0.629	0.0305749	61	0.318814	11.6295	11.0998	0.692714	0.0387	3168.27	2194.7	-0.529668	Yes	D
127533				0.678	0.617	0.0145568	61	0.285107	12.9868	12.2446	0.597839	0.0388	8117.28	4852.83	-0.74217	Yes	D
114326			IPR000728 AIR synthase related protein	0.787	0.675	0.0471132	46.72	0.366265	11.5462	11.8051	1.19655	0.0389	2990.6	3578.43	0.258884	Yes	D
45824			IPR017441 Protein kinase ATP binding, conserved site	0.724	0.682	0.03856	58.09	0.332316	9.7921	10.2773	1.39979	0.039	886.576	1241.02	0.485212	Yes	D
122835			IPR003959 AAA ATPase, core	0.73	0.653	0.0412341	54.05	0.364144	10.4782	10.6895	1.15772	0.039	1426.45	1651.42	0.211283	Yes	D
142426			IPR001159 Double-stranded RNA binding	0.732	0.641	0.0108072	58.59	0.318811	10.0321	9.78784	0.844251	0.039	1047.03	883.962	-0.244257	Yes	D
130659	Peroxidase, LiP-like	SS, High oxidation potential	IPR001621 Fungal lignin peroxidase	0.781	0.721	0.0218377	50.53	0.367895	10.8754	10.3032	0.672561	0.039	1878.58	1263.46	-0.572262	Yes	D
125671			IPR012020 AB-hydrolase YheT, putative	0.708	0.64	0.0186147	59.32	0.332199	11.5546	11.7698	1.16088	0.0391	3007.94	3491.86	0.215215	Yes	D
83935			IPR017441 Protein kinase ATP binding, conserved site	0.712	0.646	0.0495636	58.22	0.339926	10.509	10.3034	0.867178	0.0391	1457.17	1263.62	-0.2056	Yes	D
102571			IPR007577 Glycosyltransferase sugar-binding region containing DXD motif	0.806	0.71	0.0288686	47.24	0.355149	10.4147	11.2141	1.74037	0.0392	1365.04	2375.67	0.799397	Yes	D
69441			IPR003689 Zinc/iron permease	0.766	0.662	0.0318621	54.54	0.336926	9.74639	10.2407	1.40864	0.0392	858.926	1209.92	0.494307	Yes	D
129966			IPR002109 Glutaredoxin	0.751	0.689	0.0560932	58.1	0.350537	11.5602	11.9372	1.29865	0.0392	3019.76	3921.64	0.377014	Yes	D
125101			IPR014001 DEAD-like helicase, N-terminal	0.739	0.649	0.0298798	57.99	0.345057	10.2912	10.5469	1.19384	0.0392	1253.07	1495.97	0.255614	Yes	D
175277			IPR007114 Major facilitator superfamily	0.73	0.656	0.0174621	55.98	0.329616	9.5435	9.3854	0.896204	0.0392	746.242	668.786	-0.158101	Yes	D
79455				0.831	0.736	0.0314625	36.38	0.421986	12.8662	13.3379	1.38677	0.0393	7466.47	10354.3	0.471725	Yes	D
123164			IPR008467 Dynein light intermediate chain	0.737	0.683	0.0481942	56.64	0.345164	11.1162	11.5705	1.37013	0.0393	2219.73	3041.32	0.454315	Yes	D
123895				0.756	0.65	0.0254317	40.67	0.287474	13.4115	12.9111	0.706879	0.0393	10896.1	7702.28	-0.500466	Yes	D
81110				0.638	0.592	-0.0154638	44.86	0.296826	10.7885	10.5846	0.86817	0.0395	1768.76	1535.58	-0.203951	Yes	D
46010	GT2	GT2	IPR004834 Chitin synthase	0.785	0.683	0.0314668	48.29	0.342479	10.9843	11.5649	1.49542	0.0396	2025.9	3029.58	0.580549	Yes	D
89212			IPR001853 DSBA oxidoreductase	0.844	0.704	0.0281896	40.84	0.38689	12.8775	13.4071	1.44359	0.0396	7524.97	10863	0.529659	Yes	D
123128			IPR004000 Actin/actin-like	0.721	0.652	0.0484488	59.53	0.332531	12.2839	12.5406	1.19474	0.0396	4986.94	5958.11	0.256699	Yes	D
126729			IPR011333 BTB/POZ fold	0.688	0.621	0.00433373	54.61	0.30678	9.86085	9.49796	0.777605	0.0396	929.847	723.054	-0.36289	Yes	D
130995			IPR007114 Major facilitator superfamily	0.732	0.668	0.0182791	53.58	0.33523	11.476	10.8465	0.646371	0.0396	2848.55	1841.22	-0.629566	Yes	D
148583			IPR003593 AAA+ ATPase, core	0.748	0.666	0.0362865	54.17	0.344614	10.8141	11.4534	1.55763	0.0398	1800.36	2804.31	0.639355	Yes	D
85335	Hypothetical		IPR016084 Haem oxygenase-like, multi-helical	0.792	0.702	0.0169941	50.49	0.343862	9.89962	9.66182	0.848039	0.0398	955.174	810.024	-0.237797	Yes	D
132124			IPR001765 Carbonic anhydrase	0.767	0.673	0.0184075	51.41	0.342166	11.7399	11.2622	0.718098	0.0398	3420.38	2456.18	-0.477747	Yes	D
163990			IPR001159 Double-stranded RNA binding	0.745	0.662	0.0204808	55.81	0.324022	9.53016	9.72439	1.14412	0.0399	739.374	845.927	0.194234	Yes	D
88471			IPR016643 26S proteasome regulatory complex, non-ATPase subcomplex, Rpn1 subunit	0.772	0.68	0.0492733	52.31	0.366218	10.9169	10.4903	0.74399	0.04	1933.38	1438.41	-0.426646	Yes	D
123826			IPR002018 Carboxylesterase, type B	0.717	0.65	0.0182355	57.92	0.328474	11.884	11.2565	0.647324	0.04	3779.47	2446.54	-0.627439	Yes	D
123241			IPR006195 Aminoacyl-tRNA synthetase, class II	0.757	0.68	0.0403107	52.76	0.35787	11.3607	11.9795	1.53557	0.0402	2629.79	4038.21	0.618773	Yes	D
122402			IPR001619 Sec1-like protein	0.718	0.633	0.041584	56.5	0.327507	13.0966	13.3565	1.19743	0.0402	8759.36	10488.6	0.259937	Yes	D
81211			IPR001063 Ribosomal protein L22/L17	0.841	0.724	0.0320907	33.34	0.382432	11.5914	12.5338	1.92169	0.0403	3085.74	5929.85	0.942378	Yes	D
110031			IPR009027 Ribosomal protein L9 N-terminal-like	0.692	0.656	0.0417211	56.64	0.337213	9.84537	9.57243	0.827631	0.0403	919.923	761.357	-0.27294	Yes	D
125069			IPR004181 Zinc finger, MIZ-type	0.728	0.625	-0.00813084	58.75	0.328479	10.0053	9.72744	0.824797	0.0403	1027.79	847.718	-0.27789	Yes	D
63970				0.815	0.73	0.047239	41.56	0.399383	10.083	10.6019	1.43287	0.0404	1084.64	1554.15	0.518905	Yes	D
124850				0.783	0.69	0.0115458	47.5	0.347053	11.3878	11.6636	1.21068	0.0404	2679.5	3244	0.275816	Yes	D
136788				0.665	0.644	0.0322465	60.95	0.303943	11.6955	11.3226	0.772267	0.0404	3316.58	2561.28	-0.372829	Yes	D
62300			IPR004840 Amino acid permease, conserved site	0.756	0.644	0.0482871	49.33	0.325236	10.4785	10.9705	1.40639	0.0405	1426.72	2006.52	0.491996	Yes	D
126090				0.724	0.629	0.0177646	58.17	0.317173	12.2077	12.6392	1.3486	0.0405	4730.35	6379.38	0.431468	Yes	D
45983			IPR016024 Armadillo-type fold	0.69	0.648	0.0359379	57.84	0.333695	11.9827	12.1894	1.15399	0.0405	4047.32	4670.56	0.206631	Yes	D
124539			IPR016161 Aldehyde/histidinol dehydrogenase	0.746	0.667	0.0149782	54.19	0.344314	12.3913	12.5603	1.12429	0.0405	5372.1	6039.78	0.169012	Yes	D
84499				0.732	0.648	0.0139958	50.91	0.331214	9.16681	9.02376	0.905604	0.0405	574.758	520.502	-0.143048	Yes	D
87237				0.733	0.674	0.0294169	36.13	0.324213	9.92074	9.76409	0.89711	0.0405	969.26	869.529	-0.156643	Yes	D
127667				0.803	0.681	0.0509725	49.19	0.386973	11.4782	11.2859	0.875191	0.0405	2852.97	2496.9	-0.19233	Yes	D
126608	GH92	SIGN-GH92	IPR005887 Alpha-1,2-mannosidase, putative	0.721	0.648	0.020818	58.1	0.32531	11.2426	10.9522	0.817684	0.0405	2423.07	1981.31	-0.290385	Yes	D
74756				0.714	0.65	-0.0029711	58.26	0.321977	10.9306	10.6131	0.802506	0.0405	1951.76	1566.31	-0.317415	Yes	D
88605			IPR004841 Amino acid permease-associated region	0.696	0.669	0.0392835	57.92	0.324797	11.6713	11.1243	0.684414	0.0405	3261.5	2232.21	-0.54706	Yes	D
171634			IPR000073 Alpha/beta hydrolase fold-1	0.729	0.639	0.0178154	57.6	0.323347	11.7811	12.206	1.34249	0.0406	3519.42	4724.81	0.424916	Yes	D
130187				0.713	0.675	0.0206458	56.74	0.328433	10.0144	9.78764	0.854574	0.0406	1034.24	883.839	-0.226722	Yes	D
127910				0.724	0.655	0.00523406	57.5	0.321351	11.5958	11.2639	0.794478	0.0406	3095.19	2459.06	-0.331921	Yes	D
165393			IPR000873 AMP-dependent synthetase and ligase	0.748	0.678	0.0213701	53	0.355742	11.277	12.1408	1.81991	0.0407	2481.44	4516	0.86387	Yes	D
127070			IPR001392 Clathrin adaptor, mu subunit	0.795	0.687	0.0448828	47.49	0.362648	10.8922	11.2647	1.29466	0.0408	1900.51	2460.52	0.372572	Yes	D
174617			IPR009072 Histone-fold	0.746	0.71	0.00190415	59.19	0.364835	10.0076	9.75301	0.838196	0.0408	1029.44	862.876	-0.254641	Yes	D
123340			IPR000915 Ribosomal protein L6E	0.848	0.739	0.00658039	39.74	0.399061	9.86594	10.5897	1.65148	0.0409	933.134	1541.05	0.723761	Yes	D
151065			IPR005834 Haloacid dehalogenase-like hydrolase	0.793	0.653	0.0153379	46.56	0.35127	11.1686	11.3976	1.17207	0.0409	2301.85	2697.94	0.229062	Yes	D
131298			IPR001071 Cellular retinaldehyde binding/alpha-tocopherol transport	0.767	0.68	0.0454161	53.35	0.354426	12.0274	11.6784	0.785134	0.0409	4174.59	3277.64	-0.348989	Yes	D
126486	Guanine nucleotide-binding subunit Beta-like		IPR001680 WD40 repeat	0.91	0.733	0.0442068	28.62	0.368656	11.9603	12.9651	2.00662	0.041	3984.88	7996.1	1.00476	Yes	B
81050				0.66	0.637	0.0357948	61	0.303841	11.6889	10.6105	0.473542	0.041	3301.53	1563.42	-1.07844	Yes	A
102524				0.769	0.675	0.00724255	54.78	0.344294	10.0368	10.2825	1.18561	0.0411	1050.49	1245.48	0.245635	Yes	D
167578			IPR014001 DEAD-like helicase, N-terminal	0.779	0.659	0.0267428	49.84	0.353991	9.76726	9.96088	1.14363	0.0411	871.441	996.606	0.193617	Yes	D
128196			IPR015590 Aldehyde dehydrogenase	0.738	0.652	0.0278452	54.79	0.34521	11.5404	11.1014	0.737677	0.0411	2978.52	2197.18	-0.438939	Yes	D
127064			IPR015366 Peptidase S53, propeptide	0.778	0.68	0.0224907	52.07	0.34947	10.8585	10.1444	0.60958	0.0414	1856.73	1131.83	-0.714113	Yes	D
129038				0.71	0.63	0.0280919	61	0.334957	10.5635	10.2784	0.820732	0.0415	1513.28	1241.99	-0.285016	Yes	D
131185			IPR003534 Major royal jelly protein	0.718	0.636	0.0264266	56.33	0.309176	12.0838	11.7931	0.81746	0.0415	4341.09	3548.66	-0.290779	Yes	D
166539			IPR008191 Maternal tudor protein	0.753	0.666	0.0357604	49.88	0.35595	9.76848	10.4285	1.58007	0.0416	872.179	1378.1	0.659988	Yes	D
103805				0.866	0.719	0.0237729	37.7	0.319924	9.79418	10.1052	1.24055	0.0416	887.855	1101.43	0.310981	Yes	D
122153			IPR001905 Ammonium transporter	0.796	0.676	0.0479981	46.39	0.340152	11.7127	12.1254	1.33119	0.0417	3356.43	4468.02	0.412713	Yes	D
131256			IPR016181 Acyl-CoA N-acyltransferase	0.706	0.634	0.0196219	61	0.326392	10.291	10.0719	0.859109	0.0417	1252.82	1076.31	-0.219087	Yes	D
125849			IPR000793 ATPase, F1/V1/A1 complex, alpha/beta subunit, C-terminal	0.813	0.719	0.0423522	45.72	0.386372	10.4095	10.9737	1.47854	0.0418	1360.1	2010.96	0.56417	Yes	D
123054			IPR004299 Membrane bound O-acyl transferase, MBOAT	0.757	0.675	0.0471227	56.49	0.337304	11.3283	11.7884	1.37566	0.0418	2571.24	3537.15	0.460121	Yes	D
126479			IPR013026 Tetratricopeptide region	0.735	0.657	0.0192499	58.19	0.32782	9.61215	9.92265	1.24014	0.0418	782.61	970.544	0.3105	Yes	D
78024				0.725	0.679	-0.000243874	55.71	0.312783	13.0239	12.6555	0.77464	0.0418	8328.84	6451.82	-0.368403	Yes	D
83169				0.721	0.675	0.0238099	49.41	0.293482	9.49694	9.31296	0.880269	0.0419	722.543	636.034	-0.183984	Yes	D
144825	Glycerol dehydrogenase		IPR016160 Aldehyde dehydrogenase, conserved site	0.834	0.688	0.0554464	39.01	0.369134	11.9049	12.5571	1.57151	0.042	3834.84	6026.52	0.652154	Yes	D
82386				0.695	0.644	-0.0274523	59.06	0.367558	9.54781	9.40979	0.908763	0.042	748.475	680.188	-0.138024	Yes	D
87652			IPR000504 RNA recognition motif, RNP-1	0.834	0.715	0.0358289	43.35	0.364942	12.702	13.6058	1.87095	0.0421	6663.2	12466.5	0.903773	Yes	D
80071			IPR002529 Fumarylacetoacetase, C-terminal-like	0.815	0.714	0.0391181	47.34	0.373212	11.31	11.8184	1.42249	0.0421	2538.96	3611.62	0.508416	Yes	D
122804	GT2	GT2	IPR004834 Chitin synthase	0.767	0.68	0.0301997	53.67	0.333597	13.3565	13.8692	1.42671	0.0422	10488.6	14964.2	0.512692	Yes	D
122081			IPR000719 Protein kinase, core	0.767	0.682	0.0340524	54.49	0.346473	10.7364	11.021	1.21808	0.0422	1705.97	2078	0.28461	Yes	D
127112			IPR003593 AAA+ ATPase, core	0.695	0.633	0.0247987	57.47	0.324337	10.3624	9.93038	0.741218	0.0422	1316.43	975.758	-0.43203	Yes	D
159119			IPR000192 Aminotransferase, class V/Cysteine desulphurase	0.739	0.637	0.038873	55.91	0.324271	9.5498	9.88587	1.26231	0.0424	749.508	946.114	0.336063	Yes	D
128872				0.689	0.622	0.0233193	61	0.316814	11.5642	11.2629	0.811554	0.0424	3028.02	2457.41	-0.30124	Yes	D
86159			IPR005937 26S proteasome subunit P45	0.755	0.683	0.0272171	54.38	0.375986	11.2923	11.5991	1.23696	0.0425	2508.03	3102.36	0.306803	Yes	D
78016			IPR016196 MFS general substrate transporter	0.694	0.637	0.0239631	58.41	0.315185	11.0564	10.8121	0.844232	0.0425	2129.69	1797.95	-0.244289	Yes	D
137976			IPR004046 Glutathione S-transferase, C-terminal	0.808	0.719	0.0436259	53.27	0.362836	11.7485	11.4023	0.786657	0.0426	3440.61	2706.59	-0.346194	Yes	D
143286			IPR007080 RNA polymerase Rpb1, domain 1	0.737	0.655	0.0267197	55.73	0.344125	9.59443	10.1805	1.50114	0.0427	773.056	1160.47	0.586062	Yes	D
105040			IPR002933 Peptidase M20	0.75	0.666	0.0252182	53.12	0.346962	9.78136	10.1393	1.2816	0.0427	880	1127.81	0.35795	Yes	D
85967				0.726	0.644	-0.0206533	61	0.360787	12.432	11.8115	0.650449	0.0427	5525.77	3594.24	-0.620493	Yes	D
129216			IPR000850 Adenylate kinase	0.805	0.677	0.0437501	45.01	0.369503	11.607	12.0961	1.40364	0.0428	3119.24	4378.28	0.489177	Yes	D
131934				0.699	0.618	0.0117929	59.95	0.300363	9.54539	9.27116	0.826894	0.0428	747.22	617.87	-0.274225	Yes	D
116097				0.682	0.647	0.0259779	61	0.30407	11.0454	10.7339	0.805837	0.0428	2113.41	1703.07	-0.311441	Yes	D
122839			IPR001912 Ribosomal protein S4	0.821	0.71	0.044829	34.81	0.39646	11.7223	12.7069	1.97875	0.0429	3378.79	6685.78	0.984588	Yes	D
76298				0.765	0.7	-0.0115862	58.33	0.342305	9.57084	9.35103	0.858678	0.043	760.519	653.041	-0.21981	Yes	D
165592	Hypothetical	SS	IPR008972 Cupredoxin	0.79	0.71	0.0231496	50.77	0.337588	11.245	10.9478	0.813834	0.043	2427.1	1975.26	-0.297194	Yes	D
122805			IPR017441 Protein kinase ATP binding, conserved site	0.81	0.688	0.0369104	40.81	0.364874	12.9116	13.5897	1.60005	0.0431	7705.16	12328.7	0.678118	Yes	D
151231			IPR001128 Cytochrome P450	0.745	0.659	0.0269483	54.36	0.344539	10.5296	9.90517	0.648699	0.0432	1478.12	958.856	-0.624379	Yes	D
89656				0.747	0.66	0.0290222	45.66	0.332108	9.28581	9.54601	1.19764	0.0433	624.176	747.542	0.260197	Yes	D
130601			IPR000589 Ribosomal protein S15	0.757	0.667	0.0294451	53.19	0.350259	9.64854	9.89969	1.19016	0.0433	802.601	955.221	0.251153	Yes	D
65328			IPR011948 Dullard-like phosphatase domain	0.742	0.666	0.0486664	52.95	0.340818	12.0439	12.3671	1.25108	0.0434	4222.58	5282.77	0.323173	Yes	D
102923			IPR000651 Guanine nucleotide exchange factor for Ras-like GTPases, N-terminal	0.729	0.653	0.0228437	57.17	0.330622	10.2384	10.028	0.864277	0.0434	1208.01	1044.06	-0.210434	Yes	D
35816				0.658	0.605	0.0345371	57.81	0.302701	12.6019	12.2833	0.801832	0.0434	6216.69	4984.73	-0.318629	Yes	D
124662				0.721	0.652	0.00101828	56.42	0.333082	10.0416	10.3012	1.19713	0.0435	1053.94	1261.71	0.259579	Yes	D
128894			IPR002347 Glucose/ribitol dehydrogenase	0.687	0.629	0.0217551	55.84	0.332478	9.6229	9.43073	0.875288	0.0435	788.463	690.133	-0.19217	Yes	D
139767				0.755	0.663	0.0416832	51.81	0.357396	10.111	9.88038	0.852272	0.0437	1105.89	942.52	-0.230615	Yes	D
131231				0.74	0.688	0.0299301	49.98	0.336613	11.4128	10.9517	0.726428	0.0437	2726.45	1980.58	-0.461108	Yes	D
124665	Hypothetical			0.816	0.703	0.0362026	43.67	0.330715	11.8831	13.6333	3.36407	0.0438	3777.07	12706.3	1.75021	Yes	B
54929			IPR002347 Glucose/ribitol dehydrogenase	0.788	0.705	0.0329704	54.57	0.38535	10.0509	9.90127	0.901484	0.0438	1060.77	956.267	-0.149627	Yes	D
89375				0.671	0.661	0.0248733	61	0.314897	11.6762	11.3395	0.791833	0.0438	3272.62	2591.37	-0.336732	Yes	D
128235			IPR016391 Coatomer, alpha subunit	0.756	0.665	0.0342995	53.72	0.338993	11.0066	11.7444	1.66763	0.0439	2057.33	3430.85	0.737795	Yes	D
87056			IPR002975 Fungal G-protein, alpha subunit	0.816	0.694	0.0473796	45.82	0.362797	13.323	13.8194	1.41061	0.0439	10247.9	14455.8	0.49632	Yes	D
123160			IPR000194 ATPase, F1/V1/A1 complex, alpha/beta subunit, nucleotide-binding	0.735	0.657	0.0276243	55.91	0.349985	10.8522	11.0079	1.11398	0.0439	1848.62	2059.32	0.155719	Yes	D
145802				0.719	0.645	0.0348894	57.17	0.340689	10.6426	11.1632	1.43455	0.044	1598.64	2293.32	0.520597	Yes	D
106985				0.792	0.656	0.0318621	50.37	0.318726	10.8596	10.5547	0.80948	0.044	1858.08	1504.08	-0.304932	Yes	D
37906	Hypothetical	77 aa	IPR015880 Zinc finger, C2H2-like	0.795	0.702	0.0612384	45.67	0.370055	11.0057	12.4322	2.68788	0.0441	2056.15	5526.69	1.42647	Yes	B
146362	RNA polymerase III		IPR013238 RNA polymerase III, subunit Rpc25	0.703	0.626	0.0399501	60.26	0.323374	12.063	13.1649	2.14642	0.0441	4278.86	9184.27	1.10193	Yes	B
154131			IPR000728 AIR synthase related protein	0.786	0.683	0.0355245	48.93	0.356106	9.34068	9.89887	1.47242	0.0441	648.373	954.678	0.55819	Yes	D
122221			IPR002087 Anti-proliferative protein	0.85	0.723	0.0445524	39.89	0.351274	12.2246	12.7341	1.42362	0.0441	4785.82	6813.17	0.509562	Yes	D
123357				0.788	0.641	0.0201381	45.83	0.345719	12.2128	12.0485	0.89239	0.0441	4746.97	4236.16	-0.164254	Yes	D
124143				0.707	0.638	0.0171819	57.52	0.307565	9.67841	9.49934	0.883272	0.0441	819.392	723.746	-0.17907	Yes	D
128823			IPR013099 Ion transport 2	0.802	0.661	0.0318944	44.45	0.341207	10.0692	9.83669	0.851181	0.0441	1074.28	914.405	-0.232462	Yes	D
129361			IPR005828 General substrate transporter	0.747	0.694	0.0375072	55.71	0.344595	10.367	9.99006	0.770087	0.0441	1320.58	1016.97	-0.376906	Yes	D
86389				0.69	0.643	-0.000718706	60.89	0.304762	10.7198	10.3139	0.754776	0.0441	1686.49	1272.92	-0.40588	Yes	D
130828			IPR009080 Aminoacyl-tRNA synthetase, class 1a, anticodon-binding	0.864	0.71	0.0516447	38.51	0.373011	11.9654	11.253	0.610305	0.0441	3998.82	2440.5	-0.712397	Yes	D
108559			IPR008997 Ricin B-related lectin	0.724	0.698	0.0156096	53.43	0.324073	12.4115	11.9688	0.735776	0.0442	5448	4008.51	-0.442662	Yes	D
133076			IPR001214 SET	0.721	0.608	0.0191644	55.8	0.316252	10.1404	9.94652	0.874257	0.0443	1128.66	986.736	-0.193871	Yes	D
128978				0.792	0.667	0.0112778	46.66	0.32896	11.7315	11.1618	0.673756	0.0445	3400.45	2291.08	-0.569701	Yes	D
124658	GT66	GT66	IPR003674 Oligosaccharyl transferase, STT3 subunit	0.761	0.668	0.0349359	54.53	0.328535	11.7459	12.6393	1.85759	0.0448	3434.51	6379.91	0.893435	Yes	D
50448			IPR002524 Cation efflux protein	0.764	0.696	0.0339173	52.11	0.353477	10.6067	11.023	1.33456	0.0448	1559.26	2080.93	0.416359	Yes	D
122725				0.698	0.646	0.0294882	60.36	0.331113	13.291	13.6182	1.2546	0.0448	10022.8	12574.6	0.32723	Yes	D
110748				0.726	0.678	0.0340256	54.12	0.319983	10.0623	9.7501	0.805423	0.0448	1069.17	861.138	-0.312181	Yes	D
123705			IPR015880 Zinc finger, C2H2-like	0.725	0.64	0.0151437	61	0.311296	10.4826	10.1516	0.795033	0.0448	1430.75	1137.49	-0.330914	Yes	D
111716			IPR001544 Aminotransferase, class IV	0.747	0.654	0.0217314	56.2	0.344335	10.2218	9.81737	0.755561	0.0448	1194.13	902.242	-0.40438	Yes	D
60789				0.843	0.722	0.0622806	38.32	0.369188	9.31537	9.04422	0.828661	0.0449	637.097	527.936	-0.271147	Yes	D
133773				0.706	0.638	0.0186147	58.59	0.318246	11.7586	11.4285	0.795494	0.0449	3464.95	2756.36	-0.330078	Yes	D
105154				0.873	0.763	0.0596953	38.17	0.389182	9.10666	8.92389	0.881008	0.045	551.287	485.689	-0.182773	Yes	D
128076				0.648	0.659	0.00807948	53.41	0.310086	10.0369	9.73967	0.813804	0.045	1050.54	854.934	-0.297248	Yes	D
105842				0.752	0.666	0.0354006	57.4	0.329818	10.4384	10.8457	1.32624	0.0451	1387.6	1840.29	0.407341	Yes	D
85286			IPR013890 Transcriptional repressor Tup1, N-terminal	0.791	0.662	0.0462952	44.16	0.370071	13.2843	13.6158	1.25829	0.0451	9976.31	12553.1	0.331467	Yes	D
26683				0.78	0.681	0.0406445	53.03	0.362164	11.135	10.8771	0.836282	0.0451	2248.89	1880.72	-0.257939	Yes	D
128296			IPR017441 Protein kinase ATP binding, conserved site	0.837	0.708	0.0223745	42.36	0.346161	9.43931	9.8834	1.36046	0.0452	694.249	944.495	0.444095	Yes	D
139653			IPR002293 Amino acid/polyamine transporter I	0.753	0.682	0.0276143	52.63	0.329822	10.9881	10.664	0.798799	0.0452	2031.13	1622.46	-0.324095	Yes	D
129908			IPR004396 Conserved hypothetical protein CHP00092	0.85	0.705	0.0403644	39.26	0.38824	10.7007	11.3951	1.61817	0.0453	1664.31	2693.13	0.694363	Yes	D
126799			IPR001312 Hexokinase	0.839	0.684	0.0454367	40.21	0.367055	10.1032	10.6681	1.47931	0.0453	1099.95	1627.16	0.564925	Yes	D
102239			IPR009003 Peptidase, trypsin-like serine and cysteine	0.708	0.653	0.0095184	58.39	0.32189	11.4923	12.0275	1.44912	0.0453	2880.93	4174.82	0.535176	Yes	D
83450			IPR006688 ADP-ribosylation factor	0.753	0.673	0.0532946	50.9	0.360237	13.5994	13.9727	1.29529	0.0453	12411.8	16076.9	0.373275	Yes	D
129635			IPR003000 NAD-dependent histone deacetylase, silent information regulator Sir2	0.712	0.626	0.0209746	57.36	0.321967	10.9124	11.1479	1.17728	0.0453	1927.4	2269.09	0.23546	Yes	D
101822			IPR000719 Protein kinase, core	0.686	0.637	0.00834225	61	0.331133	9.65287	9.51026	0.905875	0.0453	805.014	729.245	-0.142616	Yes	D
87222			IPR002042 Uricase	0.783	0.675	0.0325777	44.15	0.349125	11.3694	12.0814	1.63807	0.0455	2645.69	4333.81	0.711997	Yes	D
85482			IPR001196 Ribosomal protein L15	0.821	0.698	0.0370196	42.81	0.377074	11.4448	12.005	1.47442	0.0455	2787.62	4110.16	0.560152	Yes	D
124565			IPR000120 Amidase signature enzyme	0.71	0.652	0.00773741	57.84	0.333873	9.93983	9.45495	0.714558	0.0455	982.171	701.816	-0.484877	Yes	D
51720			IPR004839 Aminotransferase, class I and II	0.818	0.7	0.0326862	44.45	0.357339	9.8347	10.8004	1.95297	0.0456	913.145	1783.34	0.965672	Yes	D
59308			IPR002528 Multi antimicrobial extrusion protein MatE	0.735	0.677	0.0471193	55.37	0.327968	10.2275	10.4429	1.16108	0.0456	1198.88	1391.99	0.215461	Yes	D
128656			IPR011978 YgfB and YecA	0.701	0.624	0.0148016	59.08	0.317168	9.57943	9.416	0.8929	0.0456	765.06	683.122	-0.163429	Yes	D
131800				0.864	0.702	0.0545487	34.41	0.337084	12.1153	11.9033	0.863326	0.0456	4436.76	3830.35	-0.212023	Yes	D
128370			IPR000626 Ubiquitin	0.748	0.696	0.0468278	52.8	0.342688	12.7288	13.0442	1.24438	0.0459	6788.18	8447.04	0.315427	Yes	D
112221			IPR016040 NAD(P)-binding	0.782	0.672	0.0510733	52.33	0.344776	9.94288	9.70509	0.848045	0.046	984.249	834.686	-0.237787	Yes	D
127438				0.724	0.621	0.0197342	58.38	0.304439	10.0486	9.65721	0.762413	0.046	1059.05	807.439	-0.391355	Yes	D
131409	Hypothetical conserved			0.82	0.687	0.0275372	42.45	0.338413	9.80129	11.0467	2.37085	0.0462	892.241	2115.38	1.24541	Yes	B
128961			IPR014001 DEAD-like helicase, N-terminal	0.815	0.71	0.0214449	43.96	0.372685	10.8231	11.537	1.64019	0.0462	1811.7	2971.55	0.713867	Yes	D
124022			IPR002051 Haem oxygenase	0.86	0.716	0.0310202	37.77	0.365241	10.3582	10.9254	1.48167	0.0462	1312.58	1944.82	0.567223	Yes	D
84957			IPR002305 Aminoacyl-tRNA synthetase, class Ib	0.815	0.702	0.0386347	46.96	0.379456	11.8501	12.2372	1.3078	0.0462	3691.75	4828.1	0.387143	Yes	D
42329			IPR001650 DNA/RNA helicase, C-terminal	0.773	0.676	0.0143423	49.36	0.351235	9.8228	10.124	1.23218	0.0462	905.644	1115.92	0.301218	Yes	D
162378			IPR012948 AARP2CN	0.789	0.69	0.0350083	49.84	0.385822	9.69588	9.86857	1.12715	0.0462	829.375	934.836	0.172685	Yes	D
151631				0.718	0.663	0.0282499	50.72	0.325768	9.41236	9.57719	1.12103	0.0464	681.401	763.874	0.164831	Yes	D
127627				0.737	0.647	0.017304	55.2	0.322184	10.3895	10.2037	0.879177	0.0464	1341.41	1179.33	-0.185774	Yes	D
130045			IPR001128 Cytochrome P450	0.75	0.654	0.00452623	55.07	0.33653	11.5429	10.974	0.674136	0.0464	2983.69	2011.41	-0.568889	Yes	D
124338			IPR001220 Legume lectin, beta domain	0.793	0.688	0.0482136	46.44	0.341559	9.57704	9.89514	1.24669	0.0465	763.794	952.213	0.3181	Yes	D
109626			IPR001398 Macrophage migration inhibitory factor	0.787	0.708	0.0321903	49.42	0.360676	12.1815	11.7941	0.764464	0.0465	4645.28	3551.15	-0.38748	Yes	D
131909			IPR011025 G protein alpha subunit, helical insertion	0.767	0.669	0.0334899	52.02	0.343458	13.0093	12.566	0.735453	0.0466	8245.15	6063.9	-0.443296	Yes	D
129985	Ribosomal protein		IPR001848 Ribosomal protein S10	0.881	0.673	0.0456492	28.74	0.355588	10.5688	11.7497	2.26718	0.0467	1518.93	3443.69	1.1809	Yes	B
82011			IPR007114 Major facilitator superfamily	0.761	0.689	0.0311149	51.19	0.347504	12.2014	13.1631	1.94747	0.0467	4709.77	9172.19	0.961604	Yes	D
125340			IPR002018 Carboxylesterase, type B	0.749	0.682	0.0229602	53.88	0.333227	11.5621	11.3698	0.875222	0.0467	3023.7	2646.43	-0.192279	Yes	D
126842				0.8	0.683	0.00222236	50.71	0.293809	10.0981	9.83193	0.831534	0.0467	1096.04	911.393	-0.266153	Yes	D
79655				0.82	0.717	0.033283	42.1	0.367475	11.4979	12.2622	1.69852	0.0468	2892.18	4912.43	0.764281	Yes	D
87891			IPR013154 Alcohol dehydrogenase GroES-like	0.828	0.68	0.0378738	43.37	0.364171	10.9661	11.4024	1.3531	0.0468	2000.45	2706.81	0.436265	Yes	D
130215			IPR004827 Basic-leucine zipper (bZIP) transcription factor	0.84	0.706	0.0505343	39.29	0.353651	10.309	10.6467	1.26374	0.0468	1268.62	1603.19	0.337695	Yes	D
64429			IPR003593 AAA+ ATPase, core	0.769	0.678	0.0333065	51.45	0.366657	10.6563	10.9705	1.24332	0.0468	1613.86	2006.53	0.314197	Yes	D
130811			IPR001813 Ribosomal protein 60S	0.82	0.78	0.0701771	42.78	0.452652	12.2559	12.56	1.23466	0.0468	4891.06	6038.77	0.304114	Yes	D
128381				0.777	0.659	0.0232254	50.01	0.30941	9.96867	9.70548	0.833243	0.0468	1002	834.912	-0.26319	Yes	D
129819			IPR001138 Fungal transcriptional regulatory protein, N-terminal	0.738	0.644	0.0288839	58.33	0.306778	10.0034	9.60403	0.758172	0.0468	1026.44	778.218	-0.399403	Yes	D
88320				0.837	0.723	0.0819586	38.01	0.390264	12.1847	11.979	0.867081	0.0469	4655.53	4036.7	-0.205761	Yes	D
127799				0.725	0.668	-0.111172	48.24	0.338763	10.5834	9.88688	0.617075	0.0469	1534.31	946.776	-0.696483	Yes	D
36896				0.674	0.611	-0.0130799	61	0.299092	10.7258	10.51	0.861062	0.047	1693.51	1458.22	-0.215811	Yes	D
123288				0.671	0.622	0.0161066	60.05	0.283473	10.7656	10.515	0.84054	0.047	1740.89	1463.28	-0.250611	Yes	D
51206	CE16	(fragment)		0.751	0.675	0.021932	61	0.330972	10.6557	10.1955	0.726848	0.047	1613.22	1172.57	-0.460274	Yes	D
117405				0.792	0.681	-0.00481425	37.86	0.359413	10.4408	10.1101	0.795155	0.0471	1389.96	1105.23	-0.330693	Yes	D
120143			IPR006164 DNA helicase, ATP-dependent, Ku type	0.735	0.634	0.00699308	56.87	0.335306	9.82727	10.1266	1.23055	0.0472	908.454	1117.9	0.299301	Yes	D
81392			IPR002048 Calcium-binding EF-hand	0.843	0.724	0.039488	44.41	0.411406	9.77187	10.5259	1.68648	0.0473	874.231	1474.38	0.754017	Yes	D
128329			IPR009038 GOLD	0.753	0.678	0.0360613	53.41	0.356815	9.89098	10.1495	1.19623	0.0473	949.471	1135.79	0.258496	Yes	D
88352			IPR000235 Ribosomal protein S7	0.861	0.722	0.0529098	33.86	0.38897	12.047	12.904	1.81128	0.0474	4231.72	7664.84	0.857013	Yes	D
81221			IPR003593 AAA+ ATPase, core	0.808	0.704	0.0442315	44.43	0.372191	12.8258	13.5755	1.68148	0.0475	7260.18	12207.9	0.749735	Yes	D
45534			IPR007114 Major facilitator superfamily	0.745	0.655	0.0368783	50.03	0.332487	10.924	11.5871	1.5834	0.0475	1942.97	3076.51	0.663028	Yes	D
136445			IPR013103 Reverse transcriptase, RNA-dependent DNA polymerase	0.777	0.671	0.0238383	47.17	0.348961	11.6326	11.2011	0.74146	0.0475	3175.15	2354.25	-0.431558	Yes	D
125085	Ribosomal protein		IPR000517 Ribosomal protein L30, core	0.885	0.739	0.0315914	27.91	0.403804	11.3229	12.4505	2.18494	0.0476	2561.78	5597.32	1.12759	Yes	B
47960	Ribosomal protein		IPR002674 Ribosomal protein L37ae	0.825	0.725	0.0195295	42.23	0.391917	10.6485	11.6688	2.02833	0.0476	1605.14	3255.76	1.0203	Yes	B
73593			IPR013947 Mediator complex, subunit MED14	0.681	0.62	0.0385592	58.1	0.323865	9.77078	10.314	1.4572	0.0476	873.57	1272.97	0.543204	Yes	D
88110	ATPase	TMHs	IPR004014 ATPase, P-type cation-transporter, N-terminal	0.841	0.721	0.0527434	33.9	0.386853	13.9895	14.497	1.42158	0.0476	16265	23122	0.507498	Yes	D
127723				0.807	0.688	0.0349357	45.12	0.345737	9.39146	9.21313	0.883724	0.0476	671.601	593.511	-0.178332	Yes	D
88070				0.716	0.607	0.00485907	58.93	0.291522	10.8619	10.2012	0.63259	0.0476	1861	1177.25	-0.660658	Yes	D
142039				0.772	0.662	0.0117853	47.84	0.332398	9.9561	10.2645	1.23829	0.0477	993.31	1230.01	0.308349	Yes	D
129059				0.7	0.619	0.0340475	59.77	0.314738	10.6092	10.3721	0.848489	0.0477	1561.99	1325.33	-0.237032	Yes	D
61736			IPR011769 Adenylate/cytidine kinase, N-terminal	0.769	0.663	0.0168798	49.75	0.345184	10.9322	11.2895	1.28104	0.0478	1953.93	2503.06	0.357317	Yes	D
142384			IPR006680 Amidohydrolase 1	0.75	0.641	0.0145828	53.09	0.340637	9.53188	9.74677	1.16062	0.0478	740.256	859.152	0.214896	Yes	D
76747			IPR014001 DEAD-like helicase, N-terminal	0.714	0.627	0.0259291	58.7	0.323384	9.6062	9.41113	0.873532	0.0478	779.389	680.82	-0.195068	Yes	D
84184			IPR001753 Crotonase, core	0.828	0.706	0.0467233	41.91	0.379355	10.7755	11.1127	1.26335	0.0479	1752.82	2214.43	0.33726	Yes	D
152456				0.701	0.644	-0.0110427	61	0.330862	10.1199	9.79135	0.796319	0.0479	1112.77	886.115	-0.328582	Yes	D
124873			IPR017107 Adaptor protein complex AP-1, gamma subunit	0.732	0.669	0.0364143	56.91	0.34578	11.9292	12.4215	1.4067	0.048	3899.82	5485.89	0.492316	Yes	D
110986			IPR003439 ABC transporter-like	0.705	0.64	0.014421	58.17	0.332804	9.93223	9.78061	0.90024	0.048	977.01	879.543	-0.151618	Yes	D
157341				0.728	0.632	0.0185108	60.83	0.323475	10.2632	10.0672	0.872987	0.048	1228.91	1072.83	-0.195967	Yes	D
127449			IPR000719 Protein kinase, core	0.716	0.646	0.025261	59.71	0.328949	11.474	11.232	0.845592	0.048	2844.48	2405.26	-0.241967	Yes	D
122970			IPR007219 Fungal specific transcription factor	0.703	0.643	0.019584	58.81	0.321022	9.87876	9.62911	0.841102	0.048	941.463	791.865	-0.249647	Yes	D
80069			IPR016196 MFS general substrate transporter	0.755	0.681	0.0261236	56.21	0.334303	10.368	10.9355	1.48206	0.0483	1321.49	1958.52	0.567606	Yes	D
87134			IPR001683 Phox-like	0.797	0.66	0.0505656	48.02	0.338927	12.7222	12.97	1.18735	0.0483	6757.25	8023.24	0.247751	Yes	D
154958			IPR016024 Armadillo-type fold	0.756	0.655	0.0276193	52.45	0.342112	10.2779	10.5246	1.18652	0.0483	1241.48	1473.05	0.246737	Yes	D
129125			IPR007114 Major facilitator superfamily	0.712	0.652	0.0280186	57.14	0.328104	10.5179	10.2808	0.848461	0.0483	1466.22	1244.03	-0.237079	Yes	D
125328			IPR016181 Acyl-CoA N-acyltransferase	0.725	0.637	0.0302614	58.98	0.326635	10.8577	9.85262	0.498241	0.0483	1855.64	924.558	-1.00508	Yes	A
126936			IPR007114 Major facilitator superfamily	0.775	0.667	0.0474591	50.27	0.33295	9.56303	9.40912	0.898811	0.0484	756.413	679.872	-0.153911	Yes	D
45734			IPR007269 Isoprenylcysteine carboxyl methyltransferase	0.77	0.638	0.0410184	51.47	0.312862	11.0379	10.3717	0.630146	0.0484	2102.54	1324.91	-0.666243	Yes	D
50225			IPR007114 Major facilitator superfamily	0.716	0.638	0.0291665	57.19	0.315062	11.015	10.6475	0.775103	0.0485	2069.4	1604	-0.36754	Yes	D
130237				0.717	0.664	0.0107625	61	0.312124	10.4742	10.1584	0.803429	0.0486	1422.47	1142.85	-0.315757	Yes	D
136222			IPR007111 NACHT nucleoside triphosphatase	0.722	0.647	0.0235644	56.63	0.32873	10.7571	10.3825	0.771291	0.0486	1730.69	1334.87	-0.374652	Yes	D
131347			IPR001071 Cellular retinaldehyde binding/alpha-tocopherol transport	0.865	0.723	0.0642974	34.98	0.382516	9.83735	10.5196	1.60459	0.0487	914.824	1467.92	0.682206	Yes	D
125659			IPR007114 Major facilitator superfamily	0.721	0.648	0.0200096	56.09	0.318214	11.2953	11.5831	1.22077	0.0487	2513.22	3068.08	0.287796	Yes	D
130533			IPR003042 Aromatic-ring hydroxylase	0.779	0.643	0.0200881	49.09	0.333799	10.2205	10.0188	0.869507	0.0488	1193.08	1037.4	-0.201731	Yes	D
156505			IPR000253 Forkhead-associated	0.797	0.672	0.0228009	47.99	0.352174	11.043	11.2512	1.15523	0.0489	2110.02	2437.56	0.208175	Yes	D
84928				0.73	0.68	0.0241784	43.17	0.385481	9.39831	9.22901	0.889275	0.0489	674.797	600.08	-0.169299	Yes	D
66259	GT3	GT3	IPR008631 Glycogen synthase	0.839	0.684	0.037871	40.56	0.356867	10.7085	11.3628	1.57388	0.049	1673.31	2633.58	0.654322	Yes	D
124723			IPR001683 Phox-like	0.769	0.679	0.0370338	53.77	0.342805	10.5397	10.9156	1.2977	0.049	1488.53	1931.67	0.375962	Yes	D
174130			IPR002347 Glucose/ribitol dehydrogenase	0.804	0.688	0.0405165	43.83	0.367181	10.2238	10.0287	0.873524	0.049	1195.82	1044.57	-0.195081	Yes	D
110624			IPR007269 Isoprenylcysteine carboxyl methyltransferase	0.751	0.642	0.00465499	54.75	0.312208	12.6841	11.6454	0.486782	0.049	6580.95	3203.49	-1.03865	Yes	A
125400	Hypothetical		IPR006671 Cyclin, N-terminal	0.84	0.691	0.0314743	39.94	0.333905	10.4311	11.8654	2.70254	0.0491	1380.61	3731.16	1.43432	Yes	B
119901			IPR008462 CsbD-like	0.821	0.707	0.0291084	53.55	0.382332	10.9664	11.6468	1.60266	0.0491	2000.78	3206.58	0.680464	Yes	D
131751	Cyclopropane-fatty-acyl-phospholipid synthase	Cluster 301 [740]	IPR003333 Cyclopropane-fatty-acyl-phospholipid synthase	0.738	0.664	0.0197502	54.4	0.344127	10.9132	11.4423	1.44311	0.0491	1928.36	2782.84	0.529184	Yes	D
130147			IPR006139 D-isomer specific 2-hydroxyacid dehydrogenase, catalytic region	0.768	0.664	0.0328327	52.77	0.354529	11.137	11.4631	1.25365	0.0491	2251.97	2823.17	0.326132	Yes	D
79718			IPR001441 Di-trans-poly-cis-decaprenylcistransferase	0.672	0.613	0.0328849	58.72	0.304083	9.60561	9.8092	1.15156	0.0491	779.07	897.147	0.20359	Yes	D
129756	GH2	SIGN-GH2	IPR008979 Galactose-binding like	0.764	0.658	0.0168944	56.91	0.313664	10.8067	10.4513	0.781698	0.0491	1791.14	1400.13	-0.355316	Yes	D
123786			IPR007114 Major facilitator superfamily	0.765	0.663	0.0328479	53.62	0.324203	10.6312	10.013	0.651481	0.0491	1585.99	1033.24	-0.618204	Yes	D
123740			IPR015889 Intradiol ring-cleavage dioxygenase, core	0.759	0.667	0.00372888	52.89	0.340262	10.814	11.0727	1.19634	0.0495	1800.31	2153.79	0.258627	Yes	D
171713			IPR001563 Peptidase S10, serine carboxypeptidase	0.725	0.661	0.0246064	55.51	0.335393	10.0092	9.78028	0.853272	0.0495	1030.55	879.342	-0.228923	Yes	D
125492			IPR009203 Cell wall assembly and cell proliferation coordinating protein, KNR4 type	0.72	0.668	0.0342148	56.31	0.341388	11.3268	11.7613	1.35137	0.0496	2568.73	3471.32	0.434428	Yes	D
121921			IPR001487 Bromodomain	0.787	0.689	0.0395671	49.06	0.374273	10.3322	10.5827	1.18962	0.0496	1289.13	1533.57	0.2505	Yes	D
25489			IPR011012 Longin-like	0.813	0.689	0.0330005	38.46	0.344157	9.31783	9.46193	1.10504	0.0496	638.185	705.22	0.144105	Yes	D
72604				0.741	0.631	0.0224709	57.12	0.308675	10.6313	10.4171	0.862063	0.0496	1586.09	1367.31	-0.214135	Yes	D
128979			IPR001810 Cyclin-like F-box	0.695	0.627	-0.0257365	59.75	0.31782	12.9077	12.4558	0.731098	0.0496	7684.1	5617.8	-0.451864	Yes	D
121976	topoisomerase		IPR003594 ATP-binding region, ATPase-like	0.809	0.717	0.0346579	47.15	0.384389	10.9362	11.384	1.36396	0.0498	1959.39	2672.51	0.447798	Yes	D
108716			IPR014001 DEAD-like helicase, N-terminal	0.811	0.699	0.0264768	46.37	0.363997	11.0024	11.7583	1.68868	0.05	2051.48	3464.28	0.755892	Yes	D
89514				0.793	0.679	0.0371914	43.21	0.330659	10.0055	10.3369	1.25827	0.05	1027.92	1293.4	0.331439	Yes	D
49441				0.707	0.639	0.0455135	56.86	0.338484	10.0788	10.3338	1.19336	0.05	1081.46	1290.58	0.255031	Yes	D
151497			IPR002755 DNA primase, small subunit	0.73	0.661	0.0354768	59.22	0.342986	11.5853	11.7958	1.15707	0.05	3072.68	3555.31	0.210478	Yes	D
128740			IPR004843 Metallophosphoesterase	0.743	0.667	0.0297316	58.31	0.337954	11.205	11.05	0.898151	0.05	2360.7	2120.27	-0.15497	Yes	D
123913				0.692	0.629	0.00181785	55.15	0.314243	10.2087	9.99424	0.861884	0.05	1183.37	1019.92	-0.214435	Yes	D
131234				0.701	0.604	-0.00285264	61	0.278601	11.5499	10.9959	0.681141	0.0501	2998.24	2042.23	-0.553974	No	C
129889			IPR005123 2OG-Fe(II) oxygenase	0.824	0.679	0.0345317	41.61	0.349487	9.60744	9.91143	1.23456	0.0501	780.059	963.025	0.303998	No	C
126628	GT48	GT48	IPR003440 Glycosyl transferase, family 48	0.81	0.706	0.0319983	45.92	0.355092	12.285	12.6295	1.26969	0.0501	4990.68	6336.63	0.344475	No	C
125690			IPR001425 Rhodopsin, bacterial	0.814	0.695	0.0361272	41.64	0.357155	11.5684	11.2316	0.791771	0.0501	3036.91	2404.55	-0.336845	No	C
108753				0.786	0.704	0.0344327	47.53	0.373619	9.95485	9.7402	0.861758	0.0501	992.45	855.249	-0.214646	No	C
103639	Hypothetical	SS		0.851	0.713	0.0231977	34.14	0.323793	14.6245	14.8785	1.19254	0.0501	25258.1	30121.4	0.254039	No	C
86284				0.634	0.589	0.0180647	59.34	0.295084	10.8587	10.5695	0.818347	0.0501	1856.93	1519.6	-0.289215	No	C
79599			IPR005828 General substrate transporter	0.69	0.636	0.0373407	60.18	0.32786	12.2145	12.822	1.52363	0.0501	4752.53	7241.13	0.607516	No	C
66313	Cyclopropane-fatty-acyl-phospholipid synthase	Cluster 301 [740]	IPR003333 Cyclopropane-fatty-acyl-phospholipid synthase	0.775	0.671	0.00547223	52.32	0.342933	9.69088	9.41814	0.827744	0.0501	826.505	684.136	-0.272744	No	C
47146			IPR003689 Zinc/iron permease	0.834	0.694	0.0440558	43.03	0.363616	9.71812	10.1502	1.34919	0.0501	842.259	1136.36	0.432089	No	C
113121			IPR009027 Ribosomal protein L9 N-terminal-like	0.719	0.68	-0.001165	54.52	0.339092	10.0936	9.89432	0.870999	0.0502	1092.62	951.672	-0.199256	No	C
102721			IPR001412 Aminoacyl-tRNA synthetase, class I, conserved site	0.715	0.665	0.0323314	57.26	0.338176	10.1391	10.4973	1.2818	0.0502	1127.68	1445.46	0.358166	No	C
86654				0.739	0.66	0.000894114	57.57	0.33481	10.404	10.2547	0.901678	0.0503	1354.92	1221.7	-0.149316	No	C
115755				0.685	0.645	0.0225571	61	0.307987	10.7157	10.524	0.875584	0.0504	1681.64	1472.42	-0.191683	No	C
79950				0.739	0.669	0.0168476	54.47	0.338186	12.1512	12.4336	1.21626	0.0504	4548.55	5532.21	0.282455	No	C
32068			IPR008906 HAT dimerisation	0.716	0.645	0.0159027	58.21	0.341467	11.0411	10.7619	0.824051	0.0504	2107.14	1736.4	-0.279195	No	C
123452				0.854	0.713	0.0499148	38.29	0.348147	11.3795	11.0794	0.812199	0.0505	2664.26	2163.92	-0.300094	No	C
106947			IPR003593 AAA+ ATPase, core	0.731	0.636	0.0183016	55.04	0.324318	10.2019	10.0073	0.873816	0.0505	1177.82	1029.19	-0.194598	No	C
48042			IPR001387 Helix-turn-helix type 3	0.82	0.692	0.0510305	49.47	0.38596	13.4488	13.6649	1.16164	0.0505	11180.9	12988.2	0.216158	No	C
158704			IPR001214 SET	0.701	0.639	0.0172172	59.89	0.322034	10.7482	10.5571	0.875958	0.0506	1720	1506.64	-0.191066	No	C
130589	GH5	SIGN-GH5	IPR017853 Glycoside hydrolase, catalytic core	0.817	0.714	0.0112821	48.1	0.347395	10.8646	11.2617	1.31684	0.0506	1864.56	2455.33	0.397079	No	C
128451			IPR004046 Glutathione S-transferase, C-terminal	0.877	0.766	0.0623238	32.01	0.403693	12.5504	13.1439	1.50887	0.0506	5998.72	9051.24	0.593465	No	C
125260			IPR007587 SIT4 phosphatase-associated protein	0.738	0.651	0.0125109	57.02	0.336025	10.7623	10.9779	1.16114	0.0506	1736.93	2016.81	0.215539	No	C
125118			IPR016024 Armadillo-type fold	0.73	0.646	0.0329361	56.75	0.333314	10.4262	10.6843	1.19592	0.0506	1375.94	1645.51	0.258117	No	C
105892				0.762	0.727	0.0197453	55.91	0.323283	10.1778	10.6557	1.39275	0.0506	1158.27	1613.18	0.477935	No	C
130333				0.729	0.659	0.06339	56.72	0.317274	11.6557	11.345	0.806237	0.0507	3226.38	2601.22	-0.310724	No	C
131670			IPR000898 Indoleamine 2,3-dioxygenase	0.824	0.668	0.040316	40.65	0.335424	10.886	11.0468	1.11789	0.0509	1892.45	2115.54	0.160772	No	C
127998			IPR012278 Deoxyribonuclease, TatD Mg-dependent	0.773	0.67	0.0522342	53.25	0.34098	11.2133	11.7451	1.4457	0.0509	2374.32	3432.56	0.531766	No	C
124754			IPR000571 Zinc finger, CCCH-type	0.752	0.68	0.0199852	57.13	0.340283	11.4215	12.0541	1.55037	0.0509	2743	4252.66	0.63261	No	C
123014				0.731	0.675	0.00914659	57.56	0.322457	12.3638	12.6437	1.21408	0.0509	5270.92	6399.31	0.279861	No	C
115216			IPR002056 Protein import receptor MAS20	0.782	0.69	0.0286587	50.58	0.371885	10.5317	10.8717	1.26582	0.0509	1480.28	1873.76	0.340073	No	C
67025				0.722	0.644	0.0108088	56.38	0.324782	10.1784	9.93188	0.842925	0.0509	1158.8	976.773	-0.246523	No	C
131688			IPR007087 Zinc finger, C2H2-type	0.739	0.647	0.0184817	56.9	0.324172	10.3856	9.28516	0.466378	0.051	1337.75	623.895	-1.10043	No	C
122745			IPR001128 Cytochrome P450	0.741	0.648	0.0203677	56.49	0.320526	9.71292	9.98478	1.20736	0.051	839.229	1013.25	0.271862	No	C
157375				0.701	0.625	0.0143483	61	0.310572	9.35441	9.14534	0.865098	0.0511	654.573	566.268	-0.209064	No	C
126834			IPR008217 Protein of unknown function DUF125, transmembrane	0.762	0.67	0.0187995	51.34	0.358939	11.894	12.1777	1.21733	0.0511	3805.74	4632.84	0.283721	No	C
84235	Ribosomal protein		IPR001210 Ribosomal protein S17e	0.866	0.702	0.0448266	32.85	0.380188	10.5545	11.7571	2.30143	0.0511	1503.95	3461.23	1.20253	No	C
79996				0.697	0.64	0.0176523	56.56	0.321078	10.4296	10.2145	0.861458	0.0511	1379.19	1188.12	-0.215148	No	C
123951			IPR006025 Peptidase M, neutral zinc metallopeptidases, zinc-binding site	0.706	0.628	0.0259477	58.2	0.322618	11.2218	11.804	1.49711	0.0512	2388.32	3575.58	0.582176	No	C
124737	Ribosomal protein		IPR001813 Ribosomal protein 60S	0.866	0.74	0.072437	25.3	0.441495	12.2403	13.3484	2.15564	0.0513	4838.42	10429.8	1.10812	No	C
88053				0.714	0.644	0.023229	57.31	0.317388	9.76621	9.29801	0.722863	0.0513	870.807	629.477	-0.468205	No	C
147430			IPR003960 AAA ATPase, conserved site	0.704	0.64	0.0300883	59.45	0.333042	9.95004	10.1929	1.18333	0.0514	989.146	1170.48	0.242853	No	C
125078			IPR001841 Zinc finger, RING-type	0.699	0.61	0.0136553	54.64	0.321913	10.9154	10.5837	0.794618	0.0517	1931.37	1534.7	-0.331667	No	C
89502			IPR001765 Carbonic anhydrase	0.772	0.673	0.0233119	52.43	0.339962	10.7483	10.5429	0.867256	0.0517	1720.18	1491.83	-0.20547	No	C
84291			IPR016196 MFS general substrate transporter	0.87	0.725	0.0664166	36.79	0.361457	12.1185	12.8826	1.69829	0.0517	4446.55	7551.51	0.764079	No	C
128622				0.706	0.593	0.0279686	52.71	0.335282	10.6381	10.4486	0.87695	0.0519	1593.6	1397.51	-0.189434	No	C
122596			IPR008521 Protein of unknown function DUF803	0.706	0.649	0.0328133	57.87	0.321102	10.7453	10.9876	1.18284	0.0519	1716.6	2030.47	0.242253	No	C
80554			IPR016181 Acyl-CoA N-acyltransferase	0.772	0.653	0.0347825	54.16	0.342573	11.0132	10.6927	0.800765	0.0519	2066.9	1655.1	-0.32055	No	C
130390			IPR013154 Alcohol dehydrogenase GroES-like	0.766	0.664	0.0294684	50.28	0.346423	12.356	12.0426	0.804696	0.052	5242.47	4218.6	-0.313483	No	C
123012			IPR000315 Zinc finger, B-box	0.74	0.654	0.0261554	55.84	0.338996	10.723	10.9279	1.15257	0.052	1690.24	1948.11	0.20485	No	C
120528				0.666	0.626	0.0232195	59.61	0.30729	9.53911	9.3549	0.880129	0.052	743.975	654.795	-0.184213	No	C
103546			IPR000504 RNA recognition motif, RNP-1	0.785	0.697	0.024866	46.58	0.356281	9.62658	10.048	1.33923	0.052	790.477	1058.63	0.421407	No	C
88801				0.718	0.657	0.00550603	61	0.32837	9.58009	9.43651	0.905272	0.052	765.411	692.903	-0.143577	No	C
130407				0.819	0.679	0.0271382	42.85	0.3416	9.93345	10.1745	1.18184	0.0521	977.837	1155.65	0.241033	No	C
128680				0.724	0.664	-0.00094223	61	0.301083	11.8887	11.4078	0.716514	0.0521	3791.97	2716.98	-0.480933	No	C
127720				0.689	0.666	0.0179286	59.28	0.328199	10.6925	10.1306	0.677439	0.0521	1654.86	1121.06	-0.561836	No	C
124780			IPR007219 Fungal specific transcription factor	0.744	0.671	0.0341901	56.36	0.337757	9.15029	9.41423	1.20076	0.0521	568.214	682.285	0.263942	No	C
104787				0.756	0.666	0.0360632	55.37	0.332385	10.5402	11.2553	1.64159	0.0521	1489.03	2444.39	0.715095	No	C
48084			IPR001206 Diacylglycerol kinase, catalytic region	0.715	0.639	0.0117271	59.18	0.329961	11.2904	11.0771	0.862541	0.0521	2504.7	2160.41	-0.213335	No	C
124782				0.768	0.651	0.0131602	53	0.345435	10.5416	10.7401	1.14752	0.0522	1490.5	1710.38	0.198521	No	C
132462			IPR006597 Sel1-like	0.79	0.7	0.0360702	49.22	0.342482	12.7705	13.0014	1.17355	0.0524	6987.06	8199.67	0.230881	No	C
131080			IPR006613 Dysferlin, N-terminal	0.735	0.655	0.0274924	55.54	0.327713	10.5486	10.2975	0.840283	0.0524	1497.76	1258.54	-0.251054	No	C
105191			IPR000953 Chromo domain	0.763	0.682	0.0192543	52.29	0.376754	10.4358	10.915	1.39393	0.0524	1385.12	1930.77	0.479163	No	C
173813			IPR002658 3-dehydroquinate synthase AroB	0.809	0.677	0.0318659	44.29	0.356813	9.78807	10.3472	1.47339	0.0526	884.103	1302.63	0.559141	No	C
51513			IPR000719 Protein kinase, core	0.721	0.639	0.0247131	61	0.321353	9.89758	9.66326	0.850086	0.0526	953.824	810.832	-0.23432	No	C
82695			IPR000058 Zinc finger, AN1-type	0.811	0.741	0.0881409	43.63	0.390212	13.7575	14.1713	1.33215	0.0527	13849.1	18448.9	0.413754	No	C
132936	Ubiquitin-conjugating enzyme E2		IPR000608 Ubiquitin-conjugating enzyme, E2	0.732	0.636	0.0268669	55.81	0.340512	11.7816	13.1183	2.5257	0.0528	3520.66	8892.11	1.33669	No	C
123256			IPR001282 Glucose-6-phosphate dehydrogenase	0.833	0.707	0.0417352	42.5	0.373777	11.9175	12.6117	1.61792	0.0528	3868.4	6258.76	0.694138	No	C
111483				0.688	0.632	0.0100028	61	0.3068	9.51704	9.24673	0.829137	0.0528	732.68	607.496	-0.270317	No	C
83981			IPR008427 Extracellular membrane protein, 8-cysteine region, CFEM	0.877	0.687	0.0661142	26.47	0.330443	9.37978	9.56638	1.13808	0.0528	666.185	758.171	0.186596	No	C
173164			IPR001128 Cytochrome P450	0.702	0.631	0.0192801	60.08	0.323127	9.27808	9.144	0.911249	0.0529	620.841	565.742	-0.134082	No	C
129603			IPR001461 Peptidase A1	0.773	0.677	0.0454967	46.26	0.358222	12.9577	13.689	1.66011	0.0529	7955.24	13206.5	0.731276	No	C
128440				0.782	0.644	0.039363	47.61	0.325297	10.7077	11.027	1.24769	0.0529	1672.41	2086.65	0.31926	No	C
119920	Aryl alcohol oxidase		IPR012132 Glucose-methanol-choline oxidoreductase	0.73	0.639	0.00809764	56.53	0.317987	9.84225	9.61679	0.855319	0.0529	917.936	785.131	-0.225465	No	C
142166			IPR000719 Protein kinase, core	0.733	0.654	0.0308567	58.17	0.339415	10.4166	10.6324	1.16136	0.053	1366.81	1587.36	0.215813	No	C
107493			IPR007269 Isoprenylcysteine carboxyl methyltransferase	0.781	0.662	0.0416105	47.34	0.319458	10.3032	9.62534	0.625098	0.053	1263.47	789.798	-0.677846	No	C
128253			IPR001128 Cytochrome P450	0.845	0.697	0.0345622	37.77	0.360906	9.20071	9.48466	1.21752	0.0531	588.423	716.419	0.283948	No	C
160787			IPR000626 Ubiquitin	0.741	0.683	0.0219632	55.35	0.343113	11.735	12.3039	1.48339	0.0533	3408.71	5056.42	0.568894	No	C
150388			IPR003960 AAA ATPase, conserved site	0.704	0.632	0.0303035	60.51	0.321451	11.524	11.0714	0.730699	0.0533	2944.93	2151.86	-0.452651	No	C
126180			IPR000581 Dihydroxy-acid and 6-phosphogluconate dehydratase	0.846	0.719	0.0572916	40.28	0.390943	10.9228	11.129	1.15365	0.0533	1941.3	2239.59	0.206202	No	C
117284	GMC OR		IPR012132 Glucose-methanol-choline oxidoreductase	0.703	0.634	0.0271482	60.1	0.326124	10.317	9.93531	0.767544	0.0533	1275.62	979.098	-0.381678	No	C
131000			IPR000644 Cystathionine beta-synthase, core	0.742	0.661	0.0360511	53.94	0.318376	11.0089	10.7855	0.856523	0.0535	2060.66	1765.01	-0.223436	No	C
60245			IPR017441 Protein kinase ATP binding, conserved site	0.787	0.705	0.0594037	50.38	0.372228	9.78183	10.2547	1.38783	0.0536	880.287	1221.69	0.472829	No	C
129097			IPR001395 Aldo/keto reductase	0.79	0.669	0.0229669	47.31	0.345263	11.3579	10.9871	0.773343	0.0537	2624.63	2029.74	-0.37082	No	C
65723				0.728	0.673	0.0648356	38.31	0.320643	12.3906	12.0252	0.776251	0.0537	5369.72	4168.26	-0.365405	No	C
84347				0.692	0.637	0.0309456	58.21	0.314701	11.4205	11.145	0.826172	0.0538	2741.03	2264.57	-0.275485	No	C
107171				0.848	0.705	0.0476492	38.15	0.350039	8.71118	8.90648	1.14497	0.0539	419.109	479.863	0.195307	No	C
50830			IPR002219 Protein kinase C, phorbol ester/diacylglycerol binding	0.743	0.658	0.01807	55.97	0.345366	11.4529	11.2603	0.87505	0.0539	2803.24	2452.98	-0.192562	No	C
167484			IPR000626 Ubiquitin	0.73	0.644	0.0276589	57.52	0.313036	11.6721	12.3761	1.62907	0.054	3263.22	5315.98	0.704045	No	C
129610			IPR000014 PAS	0.763	0.686	0.0153271	51.69	0.330511	11.8363	12.3113	1.38996	0.054	3656.53	5082.46	0.475048	No	C
125687			IPR001138 Fungal transcriptional regulatory protein, N-terminal	0.712	0.639	0.0214379	59.71	0.331162	10.0779	9.76927	0.807406	0.054	1080.82	872.656	-0.308634	No	C
124030			IPR001841 Zinc finger, RING-type	0.728	0.657	0.0199891	57.86	0.326996	11.6806	11.4185	0.833855	0.054	3282.66	2737.27	-0.262131	No	C
102497			IPR004345 TB2/DP1 and HVA22 related protein	0.775	0.683	0.00472308	54.2	0.315271	10.7502	11.2164	1.38144	0.054	1722.38	2379.36	0.466174	No	C
87942				0.69	0.612	0.055271	61	0.315401	11.996	11.7028	0.816085	0.054	4084.72	3333.47	-0.293208	No	C
83574				0.755	0.693	0.0408603	54.27	0.340204	11.676	12.2603	1.49935	0.054	3272.1	4906.03	0.58434	No	C
26578			IPR007125 Histone core	0.817	0.722	0.0688965	37.7	0.392409	10.4916	11.3978	1.87401	0.054	1439.79	2698.18	0.906131	No	C
130212				0.691	0.647	0.0127326	61	0.308084	10.8938	10.7154	0.883702	0.0541	1902.63	1681.36	-0.178368	No	C
130034			IPR015797 NUDIX	0.727	0.615	0.0224229	58.69	0.314718	9.60536	9.31177	0.815864	0.0541	778.935	635.51	-0.293599	No	C
122165			IPR016024 Armadillo-type fold	0.723	0.649	0.0284937	57.84	0.330491	11.3739	11.8752	1.41556	0.0541	2653.83	3756.65	0.501372	No	C
129037				0.674	0.623	0.0225788	60.15	0.303302	10.2641	10.0579	0.866808	0.0542	1229.7	1065.92	-0.206216	No	C
69037				0.755	0.643	0.0290519	43.38	0.349491	13.8057	13.4847	0.800537	0.0543	14319.4	11463.1	-0.320961	No	C
133937			IPR001128 Cytochrome P450	0.681	0.63	0.0256237	57.48	0.324985	10.7019	10.4348	0.830973	0.0544	1665.72	1384.16	-0.267127	No	C
124884			IPR001841 Zinc finger, RING-type	0.743	0.672	0.0183783	52.67	0.350589	10.2024	10.7454	1.45695	0.0544	1178.23	1716.61	0.542948	No	C
136191				0.71	0.645	0.0145703	58.08	0.331306	9.63127	9.38872	0.845254	0.0545	793.051	670.326	-0.242543	No	C
128390			IPR009071 High mobility group box, HMG	0.803	0.712	0.0250025	47.85	0.337949	12.8669	12.6461	0.858064	0.0545	7470.19	6409.92	-0.220842	No	C
127071			IPR015366 Peptidase S53, propeptide	0.787	0.692	0.0191573	47.31	0.343489	9.72861	9.95832	1.1726	0.0545	848.405	994.84	0.229709	No	C
124083			IPR006773 Adhesion regulating molecule	0.794	0.688	0.0242643	49.52	0.359369	9.52345	9.68981	1.12222	0.0545	735.943	825.892	0.166361	No	C
123693	GH92	SIGN-GH92	IPR005887 Alpha-1,2-mannosidase, putative	0.754	0.662	0.031784	54.87	0.337002	11.3202	11.7115	1.31157	0.0545	2557.01	3353.7	0.391297	No	C
102137			IPR009081 Acyl carrier protein-like	0.755	0.655	0.021538	52.36	0.336026	10.419	10.1645	0.838269	0.0545	1369.1	1147.67	-0.254514	No	C
138753				0.732	0.664	0.00414162	61	0.331746	10.4366	10.0275	0.753105	0.0546	1385.87	1043.71	-0.409078	No	C
121938			IPR016024 Armadillo-type fold	0.839	0.718	0.0504224	38.78	0.404054	10.7025	11.2673	1.47922	0.0546	1666.32	2464.84	0.564832	No	C
110180			IPR002293 Amino acid/polyamine transporter I	0.708	0.674	0.0425137	56.59	0.338358	10.7955	10.5209	0.826697	0.0546	1777.29	1469.28	-0.274569	No	C
104328				0.734	0.636	0.0190015	57.04	0.322095	9.93529	9.69359	0.845744	0.0546	979.085	828.059	-0.241707	No	C
48133			IPR003960 AAA ATPase, conserved site	0.761	0.651	0.0252054	50.72	0.354242	11.2879	11.7062	1.33641	0.0546	2500.31	3341.41	0.418359	No	C
136256			IPR007145 MAP65/ASE1	0.74	0.656	0.039182	56.11	0.347119	9.87824	10.1662	1.22091	0.0548	941.123	1149.03	0.287958	No	C
130483			IPR002018 Carboxylesterase, type B	0.737	0.635	0.0291087	56.49	0.321832	11.0768	9.22405	0.276865	0.0548	2159.98	598.02	-1.85275	No	C
130370				0.662	0.635	0.00588551	61	0.312694	10.7794	10.2594	0.697358	0.0548	1757.66	1225.72	-0.52003	No	C
128431				0.764	0.683	0.0221283	52.37	0.334289	10.3716	10.1897	0.881577	0.0548	1324.81	1167.92	-0.181841	No	C
87950			IPR016181 Acyl-CoA N-acyltransferase	0.746	0.667	0.0176663	58.21	0.326137	10.1251	10.5009	1.29758	0.0548	1116.76	1449.09	0.375827	No	C
66085				0.695	0.624	0.031538	54.13	0.311236	11.8998	11.312	0.665371	0.0548	3821.12	2542.46	-0.587769	No	C
126641				0.746	0.684	0.017734	57.29	0.332356	10.8612	10.7138	0.902863	0.055	1860.18	1679.49	-0.147421	No	C
125358			IPR000789 Cyclin-dependent kinase, regulatory subunit	0.759	0.629	0.0281649	51.68	0.329662	11.4743	11.6538	1.13253	0.055	2845.13	3222.2	0.179555	No	C
124087			IPR010071 Amino acid adenylation	0.754	0.651	0.022747	54.02	0.330304	10.4589	10.8358	1.29852	0.055	1407.51	1827.68	0.37687	No	C
123147			IPR017853 Glycoside hydrolase, catalytic core	0.83	0.751	0.0417253	42.57	0.357545	13.2547	14.0414	1.72515	0.055	9773.64	16861	0.786721	No	C
122472				0.811	0.708	0.0355385	45.72	0.337716	11.9332	12.3752	1.35846	0.055	3910.78	5312.66	0.441977	No	C
113587	Hypothetical	75aa		0.752	0.643	0.0146719	61	0.289459	14.7175	15.3208	1.51919	0.055	26940.5	40927.7	0.603305	No	C
79627				0.736	0.669	0.0114804	57.2	0.322708	11.4152	11.8272	1.33056	0.055	2730.9	3633.62	0.412038	No	C
175578			IPR000591 Pleckstrin/ G-protein, interacting region	0.683	0.624	0.0301251	60.18	0.308206	11.6188	11.2755	0.788237	0.0551	3144.86	2478.89	-0.343299	No	C
139584				0.707	0.645	0.00219258	57.95	0.313394	9.87585	9.60123	0.826667	0.0551	939.566	776.709	-0.274622	No	C
138692				0.797	0.658	0.0395977	47.27	0.312181	9.95415	9.63991	0.804276	0.0551	991.968	797.815	-0.314238	No	C
85552			IPR007123 Gelsolin region	0.786	0.704	0.0476463	50.32	0.35302	10.6431	11.4072	1.69825	0.0551	1599.21	2715.85	0.76405	No	C
130935			IPR009071 High mobility group box, HMG	0.81	0.723	0.0389507	48.57	0.353941	12.8376	12.4464	0.762494	0.0552	7320.06	5581.51	-0.391201	No	C
130741			IPR001128 Cytochrome P450	0.725	0.67	0.0345418	58.89	0.338932	11.1509	10.7679	0.766866	0.0552	2273.8	1743.7	-0.382953	No	C
125792				0.813	0.649	0.0578965	43.94	0.315773	9.91393	9.19854	0.60904	0.0552	964.696	587.539	-0.71539	No	C
124627			IPR014891 DWNN domain	0.75	0.678	0.0308783	57.19	0.348925	10.5978	10.7915	1.1437	0.0552	1549.71	1772.4	0.193708	No	C
124426				0.733	0.698	0.0398518	54.97	0.337792	9.71824	9.88582	1.12317	0.0552	842.329	946.081	0.167573	No	C
122671			IPR011046 WD40 repeat-like	0.697	0.648	0.0336385	58.46	0.323631	11.4475	12.0369	1.5046	0.0552	2792.86	4202.17	0.589385	No	C
79287	GMC OR		IPR012132 Glucose-methanol-choline oxidoreductase	0.716	0.64	0.0267962	57.63	0.331816	9.65616	9.43207	0.856133	0.0552	806.852	690.774	-0.224092	No	C
167976			IPR007111 NACHT nucleoside triphosphatase	0.729	0.636	0.0202572	56.43	0.322807	9.84189	9.60006	0.845669	0.0553	917.707	776.079	-0.241835	No	C
156829			IPR001844 Chaperonin Cpn60	0.886	0.723	0.0811391	32.22	0.403173	10.936	11.611	1.59656	0.0553	1959.15	3127.9	0.67497	No	C
124238			IPR000717 Proteasome component region PCI	0.808	0.68	0.0311806	45.89	0.346234	9.61563	10.0003	1.30561	0.0553	784.5	1024.25	0.38472	No	C
122251				0.735	0.676	0.0267955	55.84	0.315846	10.5259	11.1105	1.49962	0.0553	1474.35	2210.96	0.584598	No	C
130833				0.726	0.666	0.00446237	59.26	0.320819	12.172	11.8238	0.78561	0.0554	4614.47	3625.16	-0.348115	No	C
124757			IPR001060 Cdc15/Fes/CIP4	0.778	0.696	0.0266634	49.61	0.362035	12.4465	13.0481	1.51738	0.0554	5581.9	8469.85	0.601586	No	C
122652			IPR002136 Ribosomal protein L4/L1e	0.77	0.674	0.0632535	52.55	0.363642	10.2226	10.3702	1.10775	0.0554	1194.82	1323.55	0.147627	No	C
118582			IPR005821 Ion transport	0.739	0.65	0.0312013	54.68	0.3259	9.09861	9.59248	1.40821	0.0554	548.22	772.012	0.493866	No	C
172601			IPR001865 Ribosomal protein S2	0.698	0.646	0.00426434	58.6	0.322312	9.36013	9.23819	0.918953	0.0555	657.173	603.91	-0.121937	No	C
124755			IPR016040 NAD(P)-binding	0.764	0.663	0.0507402	50.08	0.345757	9.65327	9.83338	1.13297	0.0555	805.237	912.31	0.180112	No	C
82785				0.682	0.581	0.0285663	60.83	0.30911	10.0674	10.3067	1.18047	0.0555	1072.96	1266.6	0.239358	No	C
50963			IPR001678 Bacterial Fmu (Sun)/eukaryotic nucleolar NOL1/Nop2p	0.746	0.664	0.0305158	57.23	0.33856	9.29603	9.47891	1.13515	0.0555	628.614	713.569	0.182883	No	C
41310				0.814	0.653	0.0353355	45.55	0.309255	9.53104	9.40421	0.915838	0.0555	739.825	677.562	-0.126835	No	C
89451			IPR002018 Carboxylesterase, type B	0.724	0.636	0.000195901	59.13	0.316961	12.1676	10.2572	0.266018	0.0556	4600.45	1223.81	-1.9104	No	C
128879			IPR002347 Glucose/ribitol dehydrogenase	0.734	0.651	0.0277724	57.02	0.354886	10.7957	10.5666	0.853201	0.0561	1777.57	1516.63	-0.229043	No	C
122638			IPR000744 NSF attachment protein	0.797	0.697	0.0227724	52.32	0.365515	10.7678	11.0338	1.20247	0.0561	1743.49	2096.49	0.266004	No	C
85626			IPR007123 Gelsolin region	0.815	0.715	0.0307734	46.68	0.366739	10.973	11.6391	1.58682	0.0561	2009.99	3189.49	0.666143	No	C
173541			IPR006680 Amidohydrolase 1	0.753	0.65	0.0163742	56.33	0.340545	11.0793	11.3173	1.17935	0.0562	2163.72	2551.8	0.237991	No	C
138851			IPR004813 Oligopeptide transporter OPT superfamily	0.792	0.701	0.0347753	48.66	0.343385	11.2913	10.5798	0.610667	0.0563	2506.29	1530.51	-0.711541	No	C
124215			IPR006760 cAMP-regulated phosphoprotein/endosulphine conserved region	0.816	0.736	0.0221945	47.73	0.369902	13.7255	13.978	1.19132	0.0563	13544.9	16136.3	0.252565	No	C
86021			IPR001128 Cytochrome P450	0.724	0.644	0.0145138	58.72	0.328629	11.7856	11.3301	0.729281	0.0563	3530.34	2574.61	-0.455454	No	C
128211			IPR008948 L-Aspartase-like	0.711	0.644	0.0175887	57.73	0.336333	11.2217	10.761	0.726651	0.0564	2388.15	1735.36	-0.460665	No	C
126446				0.717	0.619	-0.00309704	57.52	0.316022	10.3441	10.1142	0.852684	0.0564	1299.8	1108.31	-0.229916	No	C
123395	Hypothetical conserved			0.73	0.663	0.0225853	57.28	0.345038	10.0978	11.3489	2.38026	0.0564	1095.8	2608.29	1.25112	No	C
78719				0.7	0.568	0.00634586	58.49	0.33503	12.4159	12.055	0.778655	0.0564	5464.68	4255.08	-0.360944	No	C
77756				0.71	0.642	0.0167225	60.59	0.315983	9.47826	9.31952	0.895805	0.0564	713.248	638.933	-0.158743	No	C
130505			IPR004769 Adenylosuccinate lyase	0.844	0.707	0.0418365	40.12	0.376243	9.00365	9.16373	1.11735	0.0565	513.297	573.532	0.160083	No	C
130188			IPR014850 Signal transduction response regulator, pH-responsive, PalI/Rim9	0.79	0.653	0.0102689	45.74	0.326139	13.0231	12.8773	0.903814	0.0565	8324.51	7523.82	-0.145903	No	C
127946	GT15	GT15	IPR002685 Glycosyl transferase, family 15	0.77	0.705	0.0189654	55.7	0.342993	12.379	12.6477	1.20474	0.0565	5326.57	6417.16	0.268722	No	C
124441				0.748	0.659	0.0211017	55.47	0.338738	11.3724	11.1422	0.852538	0.0565	2651.11	2260.18	-0.230165	No	C
82032			IPR008942 ENTH/VHS	0.708	0.637	0.0351384	56.16	0.322874	9.53628	9.71578	1.13249	0.0565	742.517	840.894	0.179496	No	C
71225			IPR012974 NOP5, N-terminal	0.832	0.723	0.0626863	43.6	0.38513	9.86359	10.0609	1.14653	0.0565	931.615	1068.12	0.197275	No	C
32903			IPR002885 Pentatricopeptide repeat	0.714	0.617	0.0256634	55.32	0.317158	9.12467	9.34675	1.16642	0.0565	558.212	651.107	0.222084	No	C
125165				0.79	0.67	0.0303954	45.18	0.365155	10.1614	9.93212	0.853042	0.0566	1145.24	976.936	-0.229312	No	C
51026			IPR002524 Cation efflux protein	0.76	0.671	0.0411113	54.97	0.325283	10.9697	11.3116	1.26739	0.0566	2005.48	2541.74	0.341865	No	C
66038			IPR008984 SMAD/FHA domain	0.732	0.671	0.0170303	56.24	0.337977	9.69505	9.46255	0.851156	0.0567	828.898	705.523	-0.232505	No	C
139417				0.738	0.658	0.0167857	55.27	0.333582	10.0685	9.91927	0.901757	0.0568	1073.76	968.273	-0.14919	No	C
128377			IPR004776 Auxin efflux carrier	0.735	0.653	0.0345243	54.82	0.321482	9.44495	9.27009	0.885854	0.0569	696.969	617.412	-0.174859	No	C
130584			IPR003042 Aromatic-ring hydroxylase	0.738	0.645	0.0179009	54.96	0.341047	9.89602	9.73545	0.894668	0.057	952.794	852.437	-0.160576	No	C
37562			IPR010995 DNA repair Rad51/transcription factor NusA, alpha-helical	0.736	0.641	0.0190852	59.18	0.366125	10.7019	10.9342	1.1747	0.057	1665.67	1956.68	0.232296	No	C
168428				0.779	0.675	0.0324786	49.21	0.350547	11.427	11.7207	1.22581	0.0572	2753.38	3375.14	0.293739	No	C
150542				0.784	0.689	0.0309713	50.23	0.34505	8.94853	9.13598	1.13875	0.0572	494.056	562.606	0.18745	No	C
128048			IPR001451 Bacterial transferase hexapeptide repeat	0.739	0.618	0.0547672	56.15	0.335524	9.67013	9.88741	1.16254	0.0572	814.703	947.124	0.217284	No	C
122388			IPR013766 Thioredoxin domain	0.73	0.693	0.0530793	58.15	0.342517	10.8784	11.3142	1.35265	0.0572	1882.48	2546.34	0.43579	No	C
42474			IPR008925 Aminoacyl-tRNA synthetase, class I, anticodon-binding	0.711	0.648	0.0368162	57.75	0.330206	10.709	10.9103	1.14973	0.0572	1673.9	1924.54	0.201297	No	C
128716				0.732	0.619	-0.00161768	45.72	0.285875	9.91888	9.71987	0.871148	0.0573	968.011	843.281	-0.19901	No	C
81531			IPR008266 Tyrosine protein kinase, active site	0.711	0.638	0.0057632	61	0.326096	12.405	12.1815	0.856533	0.0573	5423.36	4645.28	-0.22342	No	C
129391			IPR003959 AAA ATPase, core	0.791	0.696	0.0431635	50.63	0.370344	11.1423	11.8133	1.59227	0.0575	2260.22	3598.9	0.671089	No	C
127904			IPR001128 Cytochrome P450	0.756	0.659	0.0338577	54.4	0.3283	10.3215	9.42037	0.535485	0.0575	1279.58	685.195	-0.901082	No	C
124419				0.798	0.662	0.0397397	44.75	0.323484	13.0098	13.4627	1.36877	0.0576	8248.01	11289.6	0.452885	No	C
110307				0.693	0.611	0.0246454	56.05	0.304187	10.2956	10.0788	0.860495	0.0576	1256.81	1081.48	-0.216761	No	C
107634				0.731	0.648	0.0157481	57.46	0.3327	9.42876	9.22678	0.869356	0.0576	689.191	599.153	-0.201981	No	C
125624			IPR004575 Cdk-activating kinase assembly factor (MAT1)	0.705	0.648	0.0192996	58.45	0.34352	11.0887	10.8594	0.853044	0.0579	2177.84	1857.8	-0.229308	No	C
83457	GH16	SIGN-GH16	IPR008985 Concanavalin A-like lectin/glucanase	0.76	0.69	0.0393246	53.98	0.335034	11.2922	11.031	0.834411	0.0579	2507.81	2092.54	-0.26117	No	C
146543	Hypothetical	58aa	IPR001092 Basic helix-loop-helix dimerisation region bHLH	0.761	0.642	0.0388095	30.51	0.304141	14.2383	14.9776	1.66932	0.058	19327.1	32263.2	0.739258	No	C
129440				0.812	0.694	0.0414004	47.39	0.335685	12.4248	11.7731	0.636512	0.058	5498.61	3499.93	-0.65174	No	C
127089				0.825	0.652	0.0263146	40.42	0.336825	10.8172	11.6537	1.78577	0.0581	1804.26	3221.98	0.836543	No	C
83936	Calcium/calmodulin-dependent protein kinase type I		IPR017441 Protein kinase ATP binding, conserved site	0.912	0.731	0.071897	31.14	0.397837	10.8619	12.4927	3.09685	0.0581	1861.05	5763.38	1.6308	No	C
129500	Hypothetical	SS?		0.724	0.643	-0.0239956	55.84	0.3323	14.039	14.3072	1.20429	0.0582	16832.6	20271.3	0.268177	No	C
136127				0.733	0.655	0.049386	47.14	0.321574	9.93148	9.74573	0.879191	0.0583	976.503	858.533	-0.185752	No	C
126887			IPR006195 Aminoacyl-tRNA synthetase, class II	0.827	0.712	0.0479002	41.48	0.382973	12.5905	12.8863	1.22754	0.0583	6167.76	7571.11	0.295766	No	C
75518			IPR001128 Cytochrome P450	0.724	0.657	0.0218192	54.48	0.340021	10.5169	10.2265	0.817661	0.0583	1465.2	1198.04	-0.290425	No	C
67441				0.72	0.648	0.0301557	57.58	0.324715	11.0552	10.8125	0.845178	0.0583	2127.91	1798.46	-0.242673	No	C
88628				0.669	0.572	0.0368066	46.27	0.285444	11.3997	10.738	0.632161	0.0585	2701.73	1707.94	-0.661635	No	C
36151			IPR004106 Peptidase S9A, oligopeptidase, N-terminal beta-propeller	0.752	0.659	0.0201928	51.45	0.332822	9.5778	9.26777	0.806626	0.0585	764.197	616.42	-0.310029	No	C
157076			IPR007269 Isoprenylcysteine carboxyl methyltransferase	0.731	0.616	0.0101998	59.24	0.316172	10.3444	10.1189	0.855313	0.0586	1300.11	1112	-0.225476	No	C
124986			IPR001375 Peptidase S9, prolyl oligopeptidase active site region	0.768	0.676	0.0233357	53.99	0.343673	11.2248	11.6956	1.38589	0.0586	2393.37	3316.95	0.470817	No	C
121847			IPR006388 HAD-superfamily hydrolase, subfamily IA, variant 2	0.769	0.647	0.0136213	48.75	0.342059	10.4969	10.345	0.900039	0.0586	1445.08	1300.63	-0.151941	No	C
109845			IPR001128 Cytochrome P450	0.731	0.658	0.0238881	56.85	0.339565	9.58492	9.44096	0.905031	0.0586	767.977	695.044	-0.143961	No	C
106626			IPR000073 Alpha/beta hydrolase fold-1	0.759	0.66	0.0356548	50.78	0.326901	9.27802	9.10297	0.885739	0.0586	620.815	549.879	-0.175047	No	C
59854			IPR002893 Zinc finger, MYND-type	0.828	0.671	0.0447565	40.59	0.341094	9.5991	9.09639	0.705781	0.0586	775.563	547.377	-0.502707	No	C
148677			IPR000073 Alpha/beta hydrolase fold-1	0.787	0.678	0.0330462	51.33	0.347563	9.38159	9.2134	0.88996	0.0589	667.022	593.622	-0.168187	No	C
102361			IPR013784 Carbohydrate-binding-like fold	0.71	0.671	0.0306756	59.53	0.331398	9.74075	10.0582	1.2461	0.0591	855.575	1066.13	0.317425	No	C
130929				0.7	0.626	0.0556629	61	0.301219	10.2111	9.97193	0.84726	0.0592	1185.31	1004.27	-0.239124	No	C
126540	GH18	GH18	IPR011583 Chitinase II	0.752	0.643	0.0254329	54.18	0.323048	10.3471	10.5581	1.15748	0.0592	1302.55	1507.68	0.210993	No	C
118357				0.804	0.695	0.0437348	48.2	0.352406	9.70425	10.2229	1.43258	0.0592	834.2	1195.06	0.518617	No	C
110485				0.752	0.655	-0.0101195	44.75	0.311721	9.9828	9.73805	0.843961	0.0592	1011.86	853.975	-0.244752	No	C
69512			IPR013027 FAD-dependent pyridine nucleotide-disulphide oxidoreductase	0.711	0.648	0.0215158	58.22	0.344557	10.7481	10.934	1.13759	0.0592	1719.84	1956.49	0.185987	No	C
68420	EXPN	SIGN-EXPN	IPR009009 Barwin-related endoglucanase	0.835	0.717	0.0333831	38.16	0.340048	9.9675	9.75862	0.865205	0.0592	1001.19	866.238	-0.208885	No	C
162355			IPR012202 [NiFe]-hydrogenase/urease maturation factor, Ni(2+)-binding GTPase	0.761	0.654	0.0240274	57.64	0.352669	10.1092	10.2756	1.12229	0.0593	1104.51	1239.58	0.166445	No	C
132771			IPR000504 RNA recognition motif, RNP-1	0.735	0.673	0.0153306	58.17	0.324123	9.51086	9.34713	0.892715	0.0593	729.548	651.278	-0.163729	No	C
132173				0.753	0.661	-0.00713499	53.5	0.337433	9.59704	9.44623	0.900748	0.0593	774.456	697.587	-0.150804	No	C
131337			IPR001844 Chaperonin Cpn60	0.836	0.708	0.0634177	41.72	0.397683	9.27944	9.65086	1.29363	0.0593	621.427	803.893	0.371424	No	C
128539			IPR006992 Amidohydrolase 2	0.854	0.697	0.0454651	36	0.365831	9.17195	9.36579	1.1438	0.0593	576.809	659.757	0.193841	No	C
123235			IPR000554 Ribosomal protein S7e	0.85	0.69	0.0354754	36.01	0.368916	10.4504	11.3296	1.83939	0.0593	1399.16	2573.61	0.879228	No	C
122932			IPR001107 Band 7 protein	0.867	0.686	0.0543321	35.52	0.365545	13.5927	13.0165	0.670751	0.0593	12353.7	8286.29	-0.57615	No	C
118292				0.711	0.659	0.0213511	56.62	0.338055	10.7412	10.569	0.887486	0.0593	1711.7	1519.11	-0.172204	No	C
89287			IPR002347 Glucose/ribitol dehydrogenase	0.778	0.672	0.0467448	50.18	0.347175	10.0297	10.3198	1.22274	0.0593	1045.27	1278.09	0.290112	No	C
82823			IPR016526 Peptidase M49, dipeptidyl-peptidase 3, eukaryotic	0.755	0.655	0.0427859	52.21	0.341793	10.0786	10.6779	1.51498	0.0593	1081.34	1638.19	0.599295	No	C
76970			IPR003130 Dynamin GTPase effector	0.802	0.675	0.0313687	47.3	0.35626	9.51252	9.3718	0.907064	0.0593	730.388	662.511	-0.140723	No	C
127196				0.741	0.617	0.00875024	46.44	0.298137	11.8457	11.5239	0.800066	0.0594	3680.61	2944.73	-0.321809	No	C
124632			IPR001876 Zinc finger, RanBP2-type	0.757	0.698	0.0339106	55.28	0.336505	10.0313	10.2407	1.15621	0.0594	1046.47	1209.94	0.209397	No	C
117004			IPR001962 Asparagine synthase	0.776	0.688	0.0409616	51.2	0.359976	11.8947	12.4433	1.46261	0.0594	3807.74	5569.26	0.548547	No	C
105957			IPR016024 Armadillo-type fold	0.707	0.648	0.0171958	59.41	0.322281	9.9412	10.4534	1.4262	0.0594	983.104	1402.11	0.512176	No	C
106548			IPR002838 Protein of unknown function DUF124	0.741	0.629	0.0230099	57.45	0.316665	9.40302	9.74816	1.27027	0.0596	677.004	859.98	0.345134	No	C
86374				0.715	0.636	0.0267531	57.75	0.313455	10.7052	10.4425	0.833523	0.0597	1669.5	1391.56	-0.262707	No	C
80971			IPR002347 Glucose/ribitol dehydrogenase	0.715	0.645	0.0096171	54.38	0.339131	11.2395	11.5366	1.2287	0.0598	2417.85	2970.81	0.297127	No	C
150600			IPR003594 ATP-binding region, ATPase-like	0.702	0.632	0.0128277	58.39	0.321063	10.3108	10.0261	0.820891	0.0599	1270.2	1042.69	-0.284738	No	C
131865			IPR003734 Protein of unknown function DUF155	0.717	0.652	0.0453011	57.11	0.333118	10.6088	10.8332	1.16828	0.0599	1561.62	1824.42	0.224392	No	C
123548			IPR001199 Cytochrome b5	0.792	0.683	0.0240067	52.93	0.371448	10.9012	10.6768	0.85592	0.06	1912.51	1636.96	-0.224451	No	C
82017			IPR016024 Armadillo-type fold	0.712	0.629	0.0160072	56.79	0.325277	12.0123	12.3268	1.24357	0.0602	4130.96	5137.14	0.314493	No	C
79865			IPR001128 Cytochrome P450	0.778	0.667	0.0371551	48.42	0.345923	14.0618	13.1784	0.542087	0.0602	17101.7	9270.62	-0.883403	No	C
140553			IPR002013 Synaptojanin, N-terminal	0.788	0.663	0.0430166	47.35	0.339263	9.45495	9.72889	1.2091	0.0603	701.816	848.57	0.273931	No	C
139294				0.739	0.667	-0.0215981	55.79	0.328916	10.7024	10.4768	0.855233	0.0603	1666.31	1425.07	-0.225611	No	C
122061			IPR000225 Armadillo	0.738	0.704	0.0420313	53.94	0.357841	12.5762	12.9882	1.3306	0.0603	6106.58	8125.44	0.412079	No	C
109936			IPR008335 Eukaryotic molybdopterin oxidoreductase	0.694	0.614	0.0153638	58.59	0.313677	10.2448	10.0988	0.903725	0.0603	1213.37	1096.55	-0.146044	No	C
26710			IPR001680 WD40 repeat	0.752	0.648	0.0189173	51.73	0.328451	11.6936	11.1715	0.696345	0.0603	3312.37	2306.55	-0.522127	No	C
136920			IPR017853 Glycoside hydrolase, catalytic core	0.763	0.671	0.0256226	55.64	0.340612	10.4527	10.7111	1.19621	0.0604	1401.4	1676.36	0.258466	No	C
130681			IPR001077 O-methyltransferase, family 2	0.723	0.65	0.0159773	57.67	0.339201	10.3284	10.1056	0.856878	0.0604	1285.77	1101.75	-0.222838	No	C
123475				0.75	0.637	0.0100603	54.45	0.338303	11.1882	10.8865	0.811293	0.0604	2333.35	1893.04	-0.301705	No	C
83752			IPR013069 BTB/POZ	0.746	0.686	0.0219241	57.08	0.330144	13.2557	12.8268	0.742807	0.0604	9780.82	7265.27	-0.42894	No	C
49882				0.69	0.609	0.0415814	60.58	0.307163	9.8746	9.75555	0.920789	0.0604	938.752	864.397	-0.119058	No	C
172949			IPR001498 Protein of unknown function UPF0029, N-terminal	0.762	0.68	0.0352843	51.78	0.355514	10.9063	10.6886	0.859902	0.0607	1919.24	1650.35	-0.217757	No	C
148257				0.776	0.666	0.0293954	49.29	0.323736	12.3781	12.0383	0.790172	0.0607	5323.32	4206.34	-0.339762	No	C
138852				0.709	0.668	0.0481065	57.92	0.344459	9.60541	9.47305	0.912341	0.0607	778.962	710.677	-0.132355	No	C
126269				0.785	0.689	0.0184568	52.26	0.348455	12.1991	12.817	1.53456	0.0607	4702.23	7215.88	0.617825	No	C
123875				0.783	0.702	0.0529647	45.68	0.341268	12.1442	12.2825	1.10062	0.0607	4526.47	4981.9	0.138312	No	C
104200			IPR000719 Protein kinase, core	0.707	0.638	0.0338375	60.47	0.326799	10.8403	10.6679	0.887371	0.0607	1833.37	1626.88	-0.17239	No	C
131017				0.734	0.596	0.00427704	49.14	0.320247	11.2278	10.9576	0.829246	0.0608	2398.27	1988.76	-0.270128	No	C
110909				0.687	0.67	0.0180268	57.97	0.317209	10.621	10.4199	0.869849	0.0608	1574.86	1369.9	-0.201162	No	C
87609				0.73	0.641	0.0071185	52.77	0.340855	12.1181	11.7794	0.790713	0.0608	4445.47	3515.1	-0.338773	No	C
82780			IPR001753 Crotonase, core	0.696	0.623	0.0294061	59.32	0.32297	9.31259	9.44229	1.09407	0.0608	635.871	695.685	0.1297	No	C
131075			IPR000246 Peptidase T2, asparaginase 2	0.747	0.635	0.0269438	52.7	0.337704	9.78026	9.99397	1.15967	0.0609	879.329	1019.73	0.21371	No	C
115976			IPR003042 Aromatic-ring hydroxylase	0.714	0.659	0.0197135	58.77	0.339285	10.6325	10.4416	0.876024	0.0609	1587.5	1390.69	-0.190958	No	C
77488				0.771	0.626	-0.0141547	48.74	0.301594	9.53261	9.3902	0.906004	0.0609	740.63	671.014	-0.14241	No	C
124799			IPR016024 Armadillo-type fold	0.746	0.653	0.0320934	54.99	0.339998	11.3034	11.8188	1.42937	0.061	2527.42	3612.62	0.515381	No	C
138312				0.736	0.621	0.019114	55.34	0.322527	11.3767	11.171	0.867162	0.0611	2658.99	2305.78	-0.205627	No	C
106620			IPR004843 Metallophosphoesterase	0.74	0.646	0.0152957	55.79	0.318134	11.4793	11.2203	0.835708	0.0611	2854.97	2385.92	-0.258929	No	C
130234			IPR004820 Cytidylyltransferase	0.839	0.699	0.0398526	37.85	0.354354	11.2183	11.3862	1.12341	0.0614	2382.6	2676.63	0.167884	No	C
128327			IPR004853 Protein of unknown function DUF250	0.793	0.695	0.0593081	46.19	0.348092	12.1413	12.6608	1.43344	0.0614	4517.41	6475.43	0.519479	No	C
108095				0.791	0.689	0.0458182	39.97	0.365922	11.6271	11.1906	0.738954	0.0614	3163.03	2337.34	-0.436443	No	C
106963				0.717	0.652	0.0383188	55.9	0.343883	9.95249	9.77489	0.884168	0.0614	990.827	876.063	-0.177608	No	C
122845			IPR015880 Zinc finger, C2H2-like	0.711	0.623	0.0219687	56.31	0.324178	10.775	10.5649	0.864484	0.0615	1752.21	1514.76	-0.210088	No	C
130520				0.701	0.646	0.0283726	56.45	0.306752	10.0995	9.41444	0.621977	0.0617	1097.12	682.384	-0.685066	No	C
129620			IPR003673 CoA-transferase family III	0.724	0.646	0.0178902	52.58	0.344367	11.1333	11.3756	1.18289	0.0617	2246.2	2657.01	0.242316	No	C
122946			IPR003140 Phospholipase/carboxylesterase	0.782	0.688	0.0359869	50.68	0.354828	10.8361	11.0058	1.12476	0.0617	1828.13	2056.21	0.169617	No	C
108485				0.73	0.646	0.0249906	60.14	0.307037	10.5904	10.3492	0.846038	0.0617	1541.76	1304.39	-0.241205	No	C
82501				0.752	0.677	-0.00648918	61	0.332324	9.43678	9.31774	0.920801	0.0617	693.033	638.145	-0.119039	No	C
47559			IPR016181 Acyl-CoA N-acyltransferase	0.738	0.662	0.0371121	54.72	0.342841	10.2952	10.0859	0.864943	0.0617	1256.51	1086.81	-0.209323	No	C
131458				0.721	0.664	0.00351128	47.97	0.359682	10.4524	10.6324	1.13285	0.0618	1401.14	1587.29	0.179962	No	C
130721				0.726	0.647	0.0136524	57.76	0.334106	10.5064	10.3384	0.890049	0.0618	1454.62	1294.69	-0.168043	No	C
128913			IPR000648 Oxysterol-binding protein	0.805	0.679	0.0485571	47.5	0.347746	10.1587	10.4599	1.23212	0.0618	1143.11	1408.45	0.301137	No	C
128159				0.785	0.647	0.0232434	51.87	0.324732	10.0417	9.83693	0.867699	0.0618	1054.01	914.557	-0.204733	No	C
125422			IPR003593 AAA+ ATPase, core	0.772	0.691	0.0462649	53.9	0.388473	10.8248	11.2247	1.31943	0.0618	1813.79	2393.17	0.399918	No	C
124053				0.79	0.677	0.0252262	45.95	0.337132	9.14808	8.94154	0.866614	0.0618	567.344	491.668	-0.206539	No	C
121317			IPR006440 Death-on-curing protein	0.697	0.648	0.0375716	61	0.33693	11.0264	10.7137	0.805144	0.0618	2085.82	1679.38	-0.312681	No	C
113707				0.657	0.637	0.00370406	46.85	0.307979	14.0345	13.6202	0.750381	0.0618	16781	12592.1	-0.414304	No	C
86285				0.687	0.642	0.0237133	59.2	0.30837	12.2167	12.5575	1.2664	0.0618	4759.95	6028.03	0.340734	No	C
81800			IPR001128 Cytochrome P450	0.728	0.651	0.00232805	56.28	0.330386	9.58447	9.86236	1.21242	0.0618	767.738	930.821	0.277895	No	C
59664			IPR013154 Alcohol dehydrogenase GroES-like	0.75	0.638	0.00469083	52.4	0.32889	10.3304	10.1686	0.893884	0.0618	1287.57	1150.93	-0.161841	No	C
126268	Hypothetical conserved		IPR001670 Iron-containing alcohol dehydrogenase	0.737	0.652	0.0149671	56.1	0.339536	11.4606	11.7279	1.20355	0.0619	2818.36	3392.02	0.26729	No	C
132043				0.691	0.658	0.0330582	61	0.3207	10.7482	10.6005	0.902704	0.062	1719.95	1552.6	-0.147674	No	C
87104			IPR002123 Phospholipid/glycerol acyltransferase	0.765	0.664	0.0240012	52.3	0.33754	12.3417	12.7949	1.36908	0.0621	5190.65	7106.38	0.453203	No	C
71120			IPR001841 Zinc finger, RING-type	0.717	0.631	0.00451237	58.04	0.329629	11.3266	10.7494	0.67024	0.0623	2568.36	1721.42	-0.577251	No	C
50067			IPR013026 Tetratricopeptide region	0.76	0.69	0.0191188	55.86	0.358118	11.0232	11.5896	1.48079	0.0623	2081.26	3081.91	0.566368	No	C
45150			IPR013979 Eukaryotic translation initiation factor 2A, central region	0.826	0.73	0.0434886	44	0.389445	9.60307	10.2874	1.60693	0.0623	777.7	1249.71	0.684304	No	C
125586			IPR006011 Syntaxin, N-terminal	0.764	0.664	0.0219398	51.41	0.355743	13.0886	13.3777	1.22187	0.0624	8710.86	10643.5	0.289093	No	C
123280				0.736	0.687	0.0192055	56.31	0.346419	12.2776	12.1236	0.89877	0.0624	4965.01	4462.42	-0.153976	No	C
172037			IPR004930 Pneumovirus nucleocapsid protein	0.744	0.663	0.0407611	55.55	0.34632	9.71645	9.87094	1.11303	0.0628	841.285	936.373	0.15449	No	C
130685				0.69	0.633	0.0237361	61	0.302095	12.0184	11.538	0.716748	0.0628	4148.72	2973.59	-0.480463	No	C
128676				0.737	0.642	0.00744089	61	0.315841	10.7261	10.3274	0.758515	0.0628	1693.91	1284.86	-0.39875	No	C
104201			IPR009053 Prefoldin	0.729	0.643	0.0189619	56.19	0.330083	10.8664	11.1783	1.24132	0.0628	1866.85	2317.35	0.311877	No	C
75388				0.674	0.596	0.0289369	59.28	0.307069	9.40186	9.26727	0.910926	0.0628	676.46	616.206	-0.134594	No	C
38030				0.723	0.634	-0.0289809	55.77	0.314688	12.1131	11.7569	0.781266	0.0628	4429.94	3460.94	-0.356114	No	C
126132			IPR001606 AT-rich interaction region	0.759	0.682	0.0184193	53.33	0.336432	9.69294	9.53251	0.894759	0.0629	827.686	740.579	-0.16043	No	C
122796			IPR001844 Chaperonin Cpn60	0.768	0.664	0.0329029	49.93	0.365828	10.0378	10.7478	1.63581	0.0629	1051.18	1719.53	0.710008	No	C
131419			IPR011045 Nitrous oxide reductase, N-terminal	0.729	0.639	2.69572e-05	55.68	0.322524	9.67131	9.42995	0.845951	0.063	815.369	689.76	-0.241355	No	C
129241			IPR016181 Acyl-CoA N-acyltransferase	0.806	0.685	0.0300947	45.23	0.364625	11.5674	11.8438	1.21116	0.063	3034.77	3675.59	0.276393	No	C
106108				0.724	0.656	0.0299458	57.19	0.342756	10.1923	10.3898	1.14672	0.063	1170.01	1341.68	0.197511	No	C
56676			IPR000587 Creatinase	0.762	0.667	0.0162043	52.84	0.341114	11.0247	11.5704	1.45973	0.063	2083.38	3041.17	0.545699	No	C
125840			IPR005045 Protein of unknown function DUF284, transmembrane eukaryotic	0.774	0.691	0.0354036	52.09	0.329924	11.0805	11.382	1.23241	0.0631	2165.58	2668.86	0.301478	No	C
124411			IPR001128 Cytochrome P450	0.76	0.669	0.0243061	54.6	0.344023	9.26868	9.55089	1.21606	0.0631	616.809	750.074	0.282215	No	C
122790			IPR002347 Glucose/ribitol dehydrogenase	0.708	0.633	0.0289384	59.35	0.329062	9.54988	9.29927	0.840539	0.0631	749.55	630.027	-0.250614	No	C
122687				0.766	0.674	0.0201076	53.5	0.369142	10.2691	10.4517	1.13493	0.0631	1233.97	1400.46	0.182608	No	C
131725	C2 domain-containing protein		IPR008973 C2 calcium/lipid-binding region, CaLB	0.803	0.683	0.0563672	45.2	0.350583	10.1509	11.288	2.19929	0.0634	1136.93	2500.45	1.13704	No	C
130332				0.763	0.659	0.0396948	53.31	0.338745	10.727	10.4997	0.854256	0.0634	1694.87	1447.85	-0.227259	No	C
126533			IPR015880 Zinc finger, C2H2-like	0.762	0.682	0.0139756	56.76	0.32816	11.2167	11.0768	0.907573	0.0634	2379.89	2159.92	-0.139915	No	C
131714				0.712	0.653	0.0188784	58.33	0.311531	11.8203	11.5435	0.825433	0.0635	3616.23	2984.97	-0.276776	No	C
152671			IPR007244 Mak10 subunit, NatC N(alpha)-terminal acetyltransferase	0.71	0.63	0.0127217	58.18	0.321641	10.6608	10.9138	1.19166	0.0638	1618.94	1929.23	0.252977	No	C
131564				0.71	0.622	0.0121923	58.9	0.304245	11.651	11.5064	0.904643	0.0638	3215.86	2909.21	-0.14458	No	C
122855	Ribosomal protein		IPR002143 Ribosomal protein L1	0.847	0.737	0.0687439	33.63	0.393339	11.5818	12.7868	2.30532	0.0638	3065.34	7066.55	1.20497	No	C
121023				0.762	0.61	0.00476366	50.5	0.343991	10.59	10.3111	0.824231	0.0638	1541.37	1270.45	-0.278879	No	C
118852			IPR009081 Acyl carrier protein-like	0.777	0.681	0.023079	50.94	0.345273	9.80259	9.67784	0.917165	0.0638	893.046	819.068	-0.124746	No	C
110831				0.786	0.663	0.0291974	49.04	0.334972	10.8115	9.79605	0.494672	0.0638	1797.17	889.006	-1.01545	No	C
132287				0.798	0.671	-0.0271022	41.63	0.331496	10.8641	10.5596	0.809742	0.0639	1863.84	1509.22	-0.304466	No	C
126053				0.755	0.667	0.0194239	53.45	0.346284	9.90768	9.72752	0.882604	0.064	960.525	847.765	-0.180162	No	C
88901			IPR000092 Polyprenyl synthetase	0.882	0.727	0.050127	35.11	0.388001	12.4812	11.6778	0.573003	0.064	5717.47	3276.11	-0.803386	No	C
44695			IPR009446 Mitochondrial genome maintenance MGM101	0.789	0.682	0.0413239	48.53	0.350675	12.3564	12.5907	1.17633	0.0642	5243.96	6168.61	0.234287	No	C
169155				0.772	0.683	0.0408373	45.12	0.323742	10.2346	10.7365	1.41605	0.0643	1204.85	1706.13	0.501871	No	C
123493			IPR000719 Protein kinase, core	0.721	0.643	0.00491247	56.12	0.317314	9.72908	9.87755	1.1084	0.0643	848.682	940.673	0.148476	No	C
128873			IPR001395 Aldo/keto reductase	0.821	0.723	0.0153804	47.44	0.366002	10.2922	10.1509	0.906678	0.0644	1253.89	1136.87	-0.141338	No	C
114005			IPR007194 Transport protein particle (TRAPP) component, Bet3	0.715	0.678	0.0308809	56.53	0.330943	11.75	12.0123	1.19946	0.0644	3444.19	4131.19	0.262389	No	C
102949	GH20	SIGN-GH20	IPR017853 Glycoside hydrolase, catalytic core	0.755	0.673	0.0237259	55.33	0.328335	9.67401	9.52291	0.90057	0.0644	816.897	735.667	-0.15109	No	C
83648				0.789	0.671	0.0106499	51.22	0.336098	9.45578	9.3361	0.920387	0.0644	702.22	646.318	-0.119687	No	C
82057			IPR003042 Aromatic-ring hydroxylase	0.806	0.686	0.0562636	46.09	0.359098	9.53277	9.97961	1.36305	0.0644	740.713	1009.63	0.446837	No	C
81164			IPR006025 Peptidase M, neutral zinc metallopeptidases, zinc-binding site	0.814	0.7	0.0401348	46.45	0.371802	11.2557	11.9089	1.57261	0.0644	2445.21	3845.35	0.653161	No	C
124769			IPR003338 AAA ATPase VAT, N-terminal	0.826	0.72	0.0371988	42.01	0.400488	11.5514	12.2901	1.66869	0.0645	3001.28	5008.21	0.73872	No	C
108799				0.727	0.616	0.0265734	56.63	0.322417	10.2783	10.1105	0.89019	0.0645	1241.84	1105.47	-0.167815	No	C
84605				0.712	0.633	0.0256851	57.09	0.324457	10.2967	10.0653	0.851783	0.0645	1257.83	1071.4	-0.231442	No	C
61920			IPR008927 6-phosphogluconate dehydrogenase, C-terminal-like	0.703	0.629	0.0185827	61	0.33049	10.9004	11.2615	1.28437	0.0645	1911.42	2454.97	0.361061	No	C
132970				0.793	0.653	0.0107134	47.96	0.317247	12.2945	11.99	0.80971	0.0646	5023.72	4067.76	-0.304523	No	C
127662			IPR000535 Major sperm protein	0.706	0.633	0.013693	59.17	0.311488	11.9785	11.5797	0.758507	0.0646	4035.41	3060.88	-0.398766	No	C
82043			IPR000542 Acyltransferase ChoActase/COT/CPT	0.787	0.677	0.0529925	47.82	0.350476	9.46281	9.64148	1.13185	0.0647	705.65	798.683	0.178678	No	C
45712			IPR016146 Calponin-homology	0.8	0.692	0.0418129	50.82	0.373143	11.0579	11.5182	1.37585	0.0647	2131.89	2933.16	0.460318	No	C
24695			IPR007111 NACHT nucleoside triphosphatase	0.691	0.655	0.0406897	51.1	0.334829	10.3004	10.0885	0.863431	0.0647	1261.03	1088.81	-0.211847	No	C
172217				0.736	0.673	0.0240811	54.57	0.3473	10.2655	10.1014	0.892511	0.0649	1230.9	1098.59	-0.164058	No	C
136318			IPR001810 Cyclin-like F-box	0.71	0.635	0.0175078	56.9	0.321236	9.40816	9.26467	0.905326	0.0649	679.42	615.097	-0.14349	No	C
130858				0.881	0.709	0.0619416	34.08	0.347263	13.813	13.5834	0.852873	0.0649	14392.2	12274.8	-0.229597	No	C
123113			IPR005111 MoeA, C-terminal, domain IV	0.763	0.638	0.0402042	51.68	0.33408	10.9283	11.2783	1.27461	0.0649	1948.64	2483.76	0.350057	No	C
119261				0.679	0.612	0.0163491	61	0.295614	10.2901	10.1064	0.880467	0.0649	1252.07	1102.41	-0.183659	No	C
115643			IPR017441 Protein kinase ATP binding, conserved site	0.756	0.684	0.0578947	51.32	0.351391	10.3692	10.5363	1.12281	0.0649	1322.6	1485.02	0.167115	No	C
112835			IPR002539 MaoC-like dehydratase	0.767	0.695	0.0256436	46.75	0.371102	10.1178	9.85239	0.831979	0.0649	1111.1	924.411	-0.265381	No	C
108786				0.717	0.632	0.000921347	61	0.30777	11.3612	11.0854	0.825999	0.0649	2630.61	2172.88	-0.275788	No	C
89570			IPR000194 ATPase, F1/V1/A1 complex, alpha/beta subunit, nucleotide-binding	0.721	0.647	0.0156406	58.06	0.317607	11.8382	11.3939	0.734962	0.065	3661.38	2690.97	-0.444259	No	C
89256				0.701	0.633	-0.00970699	57.92	0.302273	9.41544	9.25304	0.893538	0.065	682.857	610.158	-0.162399	No	C
81851			IPR007125 Histone core	0.792	0.729	0.0646546	35.63	0.405768	13.295	13.5064	1.15774	0.065	10051	11636.4	0.211308	No	C
125620			IPR016040 NAD(P)-binding	0.842	0.702	0.0383375	38.56	0.360181	10.5441	11.085	1.45493	0.0651	1493.07	2172.32	0.54095	No	C
149594			IPR013069 BTB/POZ	0.711	0.643	0.0243656	58.35	0.326818	9.82645	9.61697	0.864848	0.0653	907.938	785.229	-0.209482	No	C
129678			IPR013794 Mannose-6-phosphate isomerase, type II	0.821	0.69	0.0248405	43.06	0.357672	11.7695	12.2746	1.41922	0.0653	3491.25	4954.86	0.505103	No	C
126514			IPR001138 Fungal transcriptional regulatory protein, N-terminal	0.749	0.679	0.0269379	56.15	0.332052	9.72501	9.90249	1.13091	0.0653	846.291	957.076	0.177486	No	C
123503			IPR007484 Peptidase M28	0.749	0.664	0.034167	55.26	0.342974	10.4869	10.8629	1.29774	0.0653	1435.02	1862.29	0.376001	No	C
123424				0.743	0.676	0.0178361	53.64	0.351135	10.9995	11.9759	1.96755	0.0653	2047.25	4028.06	0.976399	No	C
122449				0.704	0.635	0.0268074	59.46	0.329357	10.092	10.3649	1.20824	0.0653	1091.4	1318.68	0.272904	No	C
82590				0.804	0.639	0.0224294	37.21	0.341598	13.5921	14.1184	1.44022	0.0653	12349.2	17785.6	0.526289	No	C
80310				0.773	0.675	0.019424	51.11	0.332202	10.3122	11.0077	1.61949	0.0653	1271.37	2058.97	0.695537	No	C
110889				0.808	0.692	0.045479	46.57	0.324787	9.91294	10.3825	1.38467	0.0654	964.034	1334.87	0.469543	No	C
154137			IPR013126 Heat shock protein 70	0.87	0.719	0.0547698	37.19	0.394751	11.3087	11.9419	1.55095	0.0655	2536.67	3934.24	0.633156	No	C
125089				0.8	0.697	0.0351416	48.13	0.36782	9.90034	10.207	1.23686	0.0655	955.651	1182	0.306686	No	C
88444			IPR004134 Peptidase C1B, bleomycin hydrolase	0.794	0.704	0.0324878	49.52	0.354493	11.9155	12.3384	1.3406	0.0655	3863.01	5178.76	0.422884	No	C
137179				0.715	0.634	0.0050178	59.42	0.329518	12.0407	12.2391	1.14744	0.0658	4213.2	4834.4	0.19842	No	C
137011				0.72	0.622	0.0412057	50.13	0.30318	9.47211	9.31099	0.894329	0.0658	710.214	635.166	-0.161123	No	C
126917			IPR000719 Protein kinase, core	0.713	0.631	0.0254753	59.38	0.321758	11.7267	11.9852	1.1962	0.0658	3389.16	4054.11	0.258464	No	C
124602			IPR005828 General substrate transporter	0.91	0.697	0.0618174	27.64	0.356283	9.33517	10.0407	1.63079	0.0658	645.901	1053.33	0.705575	No	C
157449			IPR011333 BTB/POZ fold	0.744	0.672	0.0269442	57.2	0.346652	12.4352	12.5978	1.11932	0.0659	5538.08	6198.87	0.162626	No	C
131177				0.673	0.642	0.0275205	60.33	0.30743	12.2076	11.9465	0.834463	0.0659	4729.85	3946.89	-0.261081	No	C
[truncated: 10,098 more rows]
