# Supplementary material for: Metabolic Specialization and Codon Preference of Lignocellulolytic Genes in the White Rot Basidiomycete Ceriporiopsis subvermispora
Source: Genes (Basel). 2020 Oct 20;11(10):1227. doi: 10.3390/genes11101227 (PMC7588917; doi:10.3390/genes11101227)
Supplement: Supplementary file 1 [file genes-11-01227-s001.zip › genes-945903-supply/Table S6.xlsx]

## Sheet: Hoja1
Table S6: Codon bias and translation efficiency of genes encoding for enzyme auxiliary in the lignocellulose degradation.
*Data from Microarray signal were previusly reported by Fernandez-Fueyo et al 2012, SI Appendix, Table S1
			Microarray Signal*
Protein ID	Transcript ID	Putative function	Glu log2	BMA log2	BMA/Glu Fold change	CAI	AAtAI	CPB	Nc	tAI	Z-CAI	Z-tAI
84792	84792	Cellobiose dehydrogenase	10.34	14.45	17.32	0.803	0.688	0.0233712	48.09	0.337892	1.01644	0.0715836
117387	129369	Aryl-alcohol oxidase	10.81	10.89	1.05	0.737	0.667	0.0309316	57.3	0.333298	-0.290495	-0.131169
137959	149941	Aryl-alcohol oxidase	11.55	11.39	0.9	0.704	0.639	0.0210479	57.04	0.320038	-0.94396	-0.71634
118493	130475	Aryl-alcohol oxidase	10.35	9.69	0.63	0.729	0.662	-0.00122093	56.64	0.332606	-0.448911	-0.161695
84544	84544	Aryl-alcohol oxidase	12.79	12.74	0.97	0.789	0.686	0.0443631	47.5	0.34189	0.739208	0.248009
107938	119920	Aryl-alcohol oxidase	11.21	10.89	0.8	0.73	0.639	0.00809764	56.53	0.317987	-0.429109	-0.806844
80773	80773	Methanol oxidase	12.76	10.36	0.19	0.846	0.722	0.0474335	39.5	0.380346	1.86792	1.9451
139982	151964	Methanol oxidase	11.46	11.28	0.88	0.783	0.679	0.0299428	47.65	0.35507	0.620396	0.829665
86996	86996	Methanol oxidase	11.49	10.99	0.71	0.756	0.684	0.0329492	54.75	0.362114	0.0857426	1.14051
117749	129731	Methanol oxidase	11.81	11.18	0.64	0.739	0.661	0.0292115	56.05	0.342703	-0.250891	0.2839
114803	126785	Aryl-alcohol dehydrogenase	11.2	11.17	0.98	0.878	0.708	0.0469913	35.69	0.371502	2.50158	1.5548
153097	165079	Aryl-alcohol dehydrogenase	12.02	11.8	0.86	0.755	0.64	0.0414354	54.15	0.333561	0.0659406	-0.119544
47053	47053	GMC	10.74	12.95	4.63	0.825	0.681	0.0224898	42.17	0.326735	1.45208	-0.420801
86745	86745	Alcohol dehydrogenase	13.09	13.68	1.5	0.72	0.658	0.0172643	57.13	0.336361	-0.627129	0.00401142
116159	128141	GMC like Glucose oxidase	11.72	11.91	1.14	0.715	0.624	0.00562076	57.91	0.32142	-0.726139	-0.655346
84557	84557	GMC like glucose oxidase	13.55	13.59	1.03	0.745	0.665	0.0284235	53.27	0.342986	-0.132079	0.296377
91114	103096	GMC	11.3	11.26	0.97	0.707	0.63	0.021834	58.41	0.325263	-0.884554	-0.485759
73736	73736	GMC	11.45	11.4	0.97	0.748	0.65	0.0290609	52.3	0.334865	-0.0726733	-0.0620014
52107	52107	GMC	11.53	11.41	0.92	0.737	0.666	0.00764175	51.89	0.344525	-0.290495	0.364308
87836	87836	GMC	12.19	11.97	0.85	0.769	0.675	0.0422797	52.61	0.343488	0.343168	0.318515
91113	103095	GMC	11.47	11.18	0.82	0.723	0.639	0.0122977	56.59	0.332768	-0.567723	-0.15454
79287	79287	GMC	11.1	10.75	0.79	0.716	0.64	0.0267962	57.63	0.331816	-0.706337	-0.196537
105302	117284	GMC	11.67	11.28	0.77	0.703	0.634	0.0271482	60.1	0.326124	-0.963762	-0.44775
117749	129731	GMC	11.81	11.18	0.65	0.739	0.661	0.0292115	56.05	0.342703	-0.250891	0.2839
115252	127234	GMC	12.16	11.52	0.64	0.746	0.645	0.0124803	55.72	0.33216	-0.112277	-0.181384
84404	84404	GMC	10.87	10.23	0.64	0.748	0.648	0.00936676	54.16	0.331212	-0.0726733	-0.223221
48364	48364	PcCRO6	10.44	10.41	0.98	0.798	0.689	0.0269218	49.29	0.342752	0.917426	0.286036
115979	127961	PcCRO5 with 4 WSC domains	14.51	12.42	0.224	0.799	0.694	0.0219067	48.1	0.34843	0.937228	0.536626
155904	167886	Two PcCRO2-like genes: 74273 and 74274. Microarray signals confined to 74273.	10.32	12.52	4.604	0.816	0.729	0.0332522	46.14	0.357106	1.27386	0.919495
